# Supplementary material for: (E)-1-[(1,3-Dioxan-4-yl)meth­yl]-2-(nitro­methyl­idene)imidazolidine
Source: Acta Crystallogr Sect E Struct Rep Online. 2010 Aug 21;66(Pt 9):o2359. doi: 10.1107/S1600536810032691 (PMC3007992; doi:10.1107/S1600536810032691)
Supplement: Supplementary file 2 [file e-66-o2359-Isup2.hkl]

# 
# h,k,l, Fc-squared, Fo-squared, sigma(Fo-squared) and status flag 
# 
data_I
_shelx_title ' 100806a_TZZ_100806 in P21/n' 
_shelx_refln_list_code          4 
_shelx_F_calc_maximum      153.49 
_exptl_crystal_F_000       488.00 
_reflns_d_resolution_high  0.8301 
 
loop_ 
 _symmetry_equiv_pos_as_xyz 
 'x, y, z' 
 '-x+1/2, y+1/2, -z+1/2' 
 '-x, -y, -z' 
 'x-1/2, -y-1/2, z-1/2' 
 
_cell_length_a     5.0138 
_cell_length_b     9.8092
_cell_length_c    21.7162  
_cell_angle_alpha  90.000 
_cell_angle_beta   90.000 
_cell_angle_gamma  90.000 
 
_shelx_F_squared_multiplier     1.000 
 
loop_ 
 _refln_index_h 
 _refln_index_k 
 _refln_index_l 
 _refln_F_squared_calc 
 _refln_F_squared_meas 
 _refln_F_squared_sigma 
 _refln_observed_status 
   2   0   0     5701.84     5067.99     19.24 o 
   4   0   0       11.67       12.94      0.82 o 
   6   0   0       56.08       61.95      6.78 o 
   1   1   0       47.94       46.84      1.37 o 
   2   1   0       44.79       75.42      2.06 o 
   3   1   0      258.16      272.02      5.13 o 
   4   1   0        0.04        0.64      1.17 o 
   5   1   0        0.24        2.60      2.86 o 
   6   1   0       28.89       38.49      4.42 o 
   0   2   0     1779.88     1656.78      9.67 o 
   1   2   0      785.65      679.87      5.12 o 
   2   2   0      202.07      192.26      2.55 o 
   3   2   0      299.61      277.86      4.81 o 
   4   2   0        0.65        0.54      2.46 o 
   5   2   0       26.17       34.55      3.62 o 
   1   3   0       93.48       97.71      1.49 o 
   2   3   0      158.48      165.46      2.08 o 
   3   3   0      170.62      180.24      4.05 o 
   4   3   0       31.75       30.45      3.02 o 
   5   3   0        0.13       -1.35      3.07 o 
   0   4   0      227.81      270.78      5.74 o 
   1   4   0        5.66        4.14      0.74 o 
   2   4   0      167.23      139.30      3.22 o 
   3   4   0      133.84      129.11      2.24 o 
   4   4   0       15.98       25.74      3.01 o 
   5   4   0        0.13       -3.20      3.20 o 
   1   5   0        1.53        4.36      0.68 o 
   2   5   0      231.93      232.45      6.32 o 
   3   5   0       17.41       18.87      1.63 o 
   4   5   0       23.20       23.15      2.98 o 
   5   5   0        4.90        0.75      3.17 o 
   0   6   0       11.31        8.75      2.72 o 
   1   6   0       16.57       14.08      1.22 o 
   2   6   0      120.63      141.88      4.17 o 
   3   6   0      111.98      107.26      3.58 o 
   4   6   0        2.85        1.01      2.59 o 
   5   6   0        5.70        2.84      3.24 o 
   1   7   0        3.00        1.53      1.61 o 
   2   7   0      238.76      218.96      5.61 o 
   3   7   0        8.24        7.12      2.23 o 
   4   7   0       75.33       71.35      4.78 o 
   0   8   0       95.72       87.54      5.31 o 
   1   8   0      182.62      187.88      3.52 o 
   2   8   0      113.52      102.91      4.09 o 
   3   8   0      162.54      170.80      5.86 o 
   4   8   0       48.00       36.47      4.18 o 
   1   9   0        0.86        1.13      2.45 o 
   2   9   0        0.33        2.92      2.96 o 
   3   9   0        5.82        9.06      4.23 o 
   0  10   0      230.07      225.15      8.66 o 
   1  10   0        0.19        2.54      2.59 o 
   2  10   0      181.13      178.48      6.40 o 
   3  10   0        0.00        2.08      4.68 o 
   1  11   0        5.94        3.93      2.60 o 
   2  11   0        7.56        5.01      3.04 o 
  -5   0   1        9.06        4.94      3.77 o 
  -3   0   1        9.30       13.48      1.07 o 
  -1   0   1     4557.90     4378.55     20.82 o 
   1   0   1      339.21      199.69      2.74 o 
   3   0   1      260.44      190.69      5.66 o 
   5   0   1       11.97       16.74      3.86 o 
  -6   1   1       30.09       29.56      3.99 o 
  -5   1   1      108.54      114.55      4.92 o 
  -4   1   1        3.59        3.26      1.28 o 
  -3   1   1       93.52      109.71      3.66 o 
  -2   1   1       57.81       75.00      1.79 o 
  -1   1   1     4490.42     3878.18      5.93 o 
   1   1   1     1315.34     1233.60      6.96 o 
   2   1   1       15.97       16.51      1.22 o 
   3   1   1      363.63      366.75      5.02 o 
   4   1   1       14.77       13.07      1.30 o 
   5   1   1       50.16       56.85      3.23 o 
   6   1   1        0.37        0.95      3.48 o 
  -5   2   1       12.13        6.59      3.23 o 
  -4   2   1        1.35        1.31      2.51 o 
  -3   2   1      261.36      270.81      5.54 o 
  -2   2   1        0.15        1.12      0.48 o 
  -1   2   1      976.01      967.67      5.00 o 
   0   2   1     3118.18     2958.80      8.87 o 
   1   2   1      213.82      185.00      1.97 o 
   2   2   1      229.26      250.87      2.49 o 
   3   2   1      488.55      440.33      6.23 o 
   4   2   1        0.56       -0.01      2.55 o 
   5   2   1       14.79       16.32      3.13 o 
  -5   3   1        1.25       -2.27      3.20 o 
  -4   3   1       93.47      103.58      5.35 o 
  -3   3   1       61.65       50.78      1.47 o 
  -2   3   1      746.80      806.08      4.95 o 
  -1   3   1      570.85      582.86      2.82 o 
   0   3   1       43.75       34.19      0.98 o 
   1   3   1      166.14      189.99      2.22 o 
   2   3   1      157.32      143.32      2.93 o 
   3   3   1        0.35       -0.06      1.24 o 
   4   3   1        6.57        2.33      2.68 o 
   5   3   1        0.56        2.50      3.05 o 
  -5   4   1        4.37        3.07      4.14 o 
  -4   4   1       44.00       34.89      3.19 o 
  -3   4   1       25.39       33.66      1.12 o 
  -2   4   1      363.73      384.08      3.24 o 
  -1   4   1      462.16      543.12      4.67 o 
   0   4   1      295.12      290.87      5.24 o 
   1   4   1     1031.93     1052.76      7.50 o 
   2   4   1        1.21        0.67      1.51 o 
   3   4   1      133.42      132.23      2.98 o 
   4   4   1      146.19      152.22      4.59 o 
   5   4   1       26.43       27.38      3.28 o 
  -5   5   1       24.12       15.69      3.27 o 
  -4   5   1      166.69      174.51      7.51 o 
  -3   5   1      209.97      216.65      3.50 o 
  -2   5   1     1430.11     1368.16      9.35 o 
  -1   5   1       71.59       73.55      1.94 o 
   0   5   1     1243.23     1388.94     15.16 o 
   1   5   1     1429.65     1662.32      6.42 o 
   2   5   1        6.44        3.39      1.49 o 
   3   5   1        1.19        1.26      1.25 o 
   4   5   1      150.41      139.50      5.76 o 
   5   5   1       13.43       14.00      5.17 o 
  -5   6   1       40.90       36.81      3.81 o 
  -4   6   1        0.33       -1.49      2.58 o 
  -3   6   1      340.26      314.76      6.24 o 
  -2   6   1        0.92        0.24      1.54 o 
  -1   6   1       12.56        6.96      1.28 o 
   0   6   1      401.59      487.45      6.59 o 
   1   6   1       33.55       44.71      2.19 o 
   2   6   1      138.41      124.12      2.81 o 
   3   6   1      155.10      159.84      4.05 o 
   4   6   1       13.97       11.91      2.56 o 
   5   6   1       13.83        7.05      3.11 o 
  -4   7   1       12.79        9.05      4.77 o 
  -3   7   1      132.68      125.34      3.58 o 
  -2   7   1        0.87        3.59      1.43 o 
  -1   7   1      126.55      118.57      2.27 o 
   0   7   1       29.29       35.16      2.62 o 
   1   7   1      124.11      121.61      2.64 o 
   2   7   1       34.44       31.92      1.92 o 
   3   7   1        5.29        2.71      2.15 o 
   4   7   1        5.40        6.50      3.56 o 
  -4   8   1        7.45        8.71      3.74 o 
  -3   8   1        0.00        0.45      2.99 o 
  -2   8   1      415.70      438.98      7.31 o 
  -1   8   1        2.90        7.71      1.89 o 
   0   8   1        0.05        0.55      2.47 o 
   1   8   1       81.80       63.85      2.36 o 
   2   8   1        7.40        9.39      2.73 o 
   3   8   1      112.03      115.66     10.68 o 
   4   8   1       13.41       13.31      3.46 o 
  -3   9   1        0.49        1.41      4.26 o 
  -2   9   1      229.82      211.62      6.44 o 
  -1   9   1       24.66       23.52      2.92 o 
   0   9   1      115.63      100.00      4.16 o 
   1   9   1      136.97      103.57      4.39 o 
   2   9   1       91.89       96.56      8.13 o 
   3   9   1       28.89       27.97      5.45 o 
  -3  10   1        1.66        2.64      4.12 o 
  -2  10   1        0.61        1.90      2.92 o 
  -1  10   1       24.74       20.08      3.54 o 
   0  10   1       80.73       70.47      4.80 o 
   1  10   1       68.43       62.12      3.88 o 
   2  10   1       67.66       67.80      4.58 o 
   3  10   1       11.88       11.20      4.65 o 
  -2  11   1        3.99        4.82      3.18 o 
  -1  11   1       16.94       16.66      4.62 o 
   0  11   1        0.61        1.81      2.37 o 
   1  11   1        8.53        7.54      2.76 o 
   2  11   1        1.11        1.05      3.09 o 
  -6   0   2        5.62        3.32      5.50 o 
  -4   0   2       97.69      121.42      5.14 o 
  -2   0   2     1506.50     1407.56     20.54 o 
   2   0   2      196.26      286.83      2.55 o 
   4   0   2        1.20       -0.13      2.51 o 
   6   0   2       17.82       13.27      4.06 o 
  -6   1   2       14.88       13.26      3.74 o 
  -5   1   2        3.57        5.62      3.45 o 
  -4   1   2       75.90       95.20      2.49 o 
  -3   1   2      124.45      118.07      1.54 o 
  -2   1   2     4655.38     4243.58      9.51 o 
  -1   1   2     2760.89     2724.18      9.22 o 
   1   1   2     3198.91     3166.87     15.69 o 
   2   1   2      380.03      387.05      3.71 o 
   3   1   2      179.14      191.77      4.78 o 
   4   1   2        7.44        7.76      2.05 o 
   5   1   2        0.06        0.45      2.54 o 
   6   1   2       13.05       17.80      3.98 o 
  -5   2   2       50.00       42.12      3.94 o 
  -4   2   2        0.90       -0.78      1.59 o 
  -3   2   2      128.76      126.34      3.56 o 
  -2   2   2      478.42      530.54      3.49 o 
  -1   2   2      889.93      949.65      6.09 o 
   0   2   2     2409.08     2366.66     11.45 o 
   1   2   2      516.18      439.55      5.35 o 
   2   2   2      108.71       81.67      2.41 o 
   3   2   2       81.53      116.55      2.64 o 
   4   2   2       12.94       10.06      2.53 o 
   5   2   2       26.30       28.07      3.43 o 
  -5   3   2       68.27       60.40      3.97 o 
  -4   3   2        2.67       -1.39      2.69 o 
  -3   3   2      152.04      163.07      2.62 o 
  -2   3   2        3.16       -0.18      0.92 o 
  -1   3   2       16.19       24.32      0.84 o 
   0   3   2     1131.70     1145.90     12.55 o 
   1   3   2      373.46      375.85      2.82 o 
   2   3   2      118.23       78.70      2.37 o 
   3   3   2        2.01        0.07      1.34 o 
   4   3   2        0.47        0.56      2.60 o 
   5   3   2        5.15        5.08      2.96 o 
  -5   4   2       43.63       35.76      3.96 o 
  -4   4   2       42.25       34.34      3.12 o 
  -3   4   2      232.38      259.17      3.96 o 
  -2   4   2        1.70        2.87      1.01 o 
  -1   4   2     2074.32     2137.07      6.79 o 
   0   4   2     2379.12     2711.73     17.22 o 
   1   4   2       68.25       75.26      1.71 o 
   2   4   2       83.98       79.55      2.46 o 
   3   4   2      116.65      118.29      3.10 o 
   4   4   2       58.34       57.50      3.54 o 
   5   4   2        1.20        1.43      2.82 o 
  -5   5   2        0.84       -1.51      2.97 o 
  -4   5   2       26.37       27.30      4.73 o 
  -3   5   2       12.26       14.27      1.20 o 
  -2   5   2      349.04      339.57      3.84 o 
  -1   5   2        1.34        3.49      2.28 o 
   0   5   2      263.26      350.17      3.15 o 
   1   5   2      948.28      919.63      5.12 o 
   2   5   2      174.56      189.98      4.64 o 
   3   5   2      152.96      147.40      2.82 o 
   4   5   2       40.07       45.91      3.33 o 
   5   5   2        1.67        3.02      2.60 o 
  -5   6   2        6.64        6.16      2.98 o 
  -4   6   2       27.80       25.67      2.80 o 
  -3   6   2       21.33       26.08      3.87 o 
  -2   6   2      235.05      235.24      3.66 o 
  -1   6   2      693.23      655.56      5.95 o 
   0   6   2      485.37      616.18      7.01 o 
   1   6   2      323.72      383.54      3.44 o 
   2   6   2       30.01       30.94      1.99 o 
   3   6   2       34.94       44.87      2.74 o 
   4   6   2       29.14       29.66      2.96 o 
   5   6   2        2.08        0.30      2.76 o 
  -4   7   2        6.23       10.80      3.49 o 
  -3   7   2       20.01       20.30      3.39 o 
  -2   7   2      181.60      176.07      5.28 o 
  -1   7   2        0.23        1.46      1.13 o 
   0   7   2        0.44        0.37      1.78 o 
   1   7   2        0.02        1.43      1.33 o 
   2   7   2       14.17       22.89      1.76 o 
   3   7   2        0.00       -1.69      1.91 o 
   4   7   2       44.58       50.35      4.62 o 
  -4   8   2       33.11       30.61      4.25 o 
  -3   8   2       34.85       32.54      3.57 o 
  -2   8   2       24.16       24.12      6.41 o 
  -1   8   2        3.99        4.86      2.37 o 
   0   8   2       80.83       67.97      7.39 o 
   1   8   2      307.02      270.82      6.79 o 
   2   8   2      249.16      265.91      5.79 o 
   3   8   2      251.62      242.71      6.69 o 
   4   8   2       48.05       46.96      8.21 o 
  -3   9   2       19.21       24.00      5.31 o 
  -2   9   2        0.01        4.56      3.04 o 
  -1   9   2       15.78       12.66      4.39 o 
   0   9   2      124.12      116.41      4.62 o 
   1   9   2        7.00        9.17      2.55 o 
   2   9   2        2.72        4.75      3.93 o 
   3   9   2       21.06       20.79      4.79 o 
  -3  10   2       31.80       40.40      5.68 o 
  -2  10   2        0.98        4.94      3.15 o 
  -1  10   2       15.19       15.71      4.56 o 
   0  10   2        4.87        5.91      2.44 o 
   1  10   2       92.67       83.04      4.33 o 
   2  10   2       22.84       19.02      4.42 o 
   3  10   2       11.66        8.29      4.77 o 
  -2  11   2        5.76        6.03      3.01 o 
  -1  11   2       50.60       47.21      5.81 o 
   0  11   2       15.38       18.71      2.93 o 
   1  11   2        5.97        4.98      2.66 o 
   2  11   2       13.13       15.72      3.35 o 
  -5   0   3      236.13      255.18      7.78 o 
  -3   0   3     1422.18     1315.14      9.92 o 
  -1   0   3    23558.50    21329.79    273.60 o 
   1   0   3    15039.29    13921.82    219.72 o 
   3   0   3      150.01      146.33      2.43 o 
   5   0   3        4.45        6.06      3.33 o 
  -5   1   3       74.26       57.92      4.17 o 
  -4   1   3        1.65        1.49      1.28 o 
  -3   1   3       21.95       29.17      1.46 o 
  -2   1   3      106.71      101.61      1.85 o 
  -1   1   3     3340.95     3024.42     15.47 o 
   0   1   3      808.53      829.90     12.48 o 
   1   1   3    10371.63     9878.24     62.78 o 
   2   1   3       50.06       46.04      1.41 o 
   3   1   3       50.19       48.42      2.20 o 
   4   1   3       11.82        9.32      2.15 o 
   5   1   3        3.42        4.53      2.42 o 
  -5   2   3       10.22       11.91      3.29 o 
  -4   2   3       11.95       11.07      2.01 o 
  -3   2   3      174.21      158.99      2.63 o 
  -2   2   3     1274.65     1159.78      5.26 o 
  -1   2   3      384.49      422.48      3.50 o 
   0   2   3     1745.53     1742.53      9.02 o 
   1   2   3        7.07       10.00      1.07 o 
   2   2   3      527.62      400.34      5.02 o 
   3   2   3      121.89      147.78      2.97 o 
   4   2   3      210.66      215.32      5.27 o 
   5   2   3        2.24        2.81      2.91 o 
  -5   3   3        6.72        7.18      3.12 o 
  -4   3   3        3.48        4.85      2.66 o 
  -3   3   3        4.07        7.40      2.00 o 
  -2   3   3       15.11       24.15      1.24 o 
  -1   3   3       66.48       84.87      1.71 o 
   0   3   3      114.79      143.52      2.46 o 
   1   3   3      404.15      475.37      5.66 o 
   2   3   3        0.07        0.92      1.43 o 
   3   3   3      428.61      389.28      4.49 o 
   4   3   3      237.13      224.84      5.42 o 
   5   3   3       46.04       46.79      3.67 o 
  -5   4   3        0.82        4.20      3.07 o 
  -4   4   3        1.06       -1.20      2.73 o 
  -3   4   3      322.14      308.32      4.63 o 
  -2   4   3       31.44       43.79      1.46 o 
  -1   4   3     1840.17     1899.84      5.26 o 
   0   4   3      197.02      216.52      3.47 o 
   1   4   3      246.78      328.69      6.15 o 
   2   4   3      336.62      342.56      4.41 o 
   3   4   3        8.21        7.86      0.78 o 
   4   4   3       25.54       24.96      1.97 o 
   5   4   3       18.58       19.58      3.13 o 
  -5   5   3        0.27       -0.99      2.71 o 
  -4   5   3       77.15       80.50      3.81 o 
  -3   5   3      141.59      122.53      4.31 o 
  -2   5   3       43.58       32.06      1.58 o 
  -1   5   3      316.30      374.46      3.36 o 
   0   5   3      662.19      687.21      7.88 o 
   1   5   3      170.58      179.90      3.68 o 
   2   5   3        4.37        6.25      1.54 o 
   3   5   3       32.38       38.70      4.23 o 
   4   5   3      111.51      112.49      4.16 o 
   5   5   3        1.32        1.82      2.83 o 
  -5   6   3       30.74       37.43      4.64 o 
  -4   6   3        0.02        0.89      2.44 o 
  -3   6   3      358.26      365.88      7.59 o 
  -2   6   3      146.77      132.95      2.96 o 
  -1   6   3       21.90       32.54      2.18 o 
   0   6   3      233.69      231.50      3.60 o 
   1   6   3       32.03       44.24      1.44 o 
   2   6   3      155.60      184.77      3.46 o 
   3   6   3       48.76       45.69      2.65 o 
   4   6   3       20.98       26.00      2.98 o 
   5   6   3       13.33       13.56      3.10 o 
  -4   7   3       51.50       56.07      4.50 o 
  -3   7   3       83.65       88.32     10.94 o 
  -2   7   3        2.06        1.17      1.65 o 
  -1   7   3        2.38        3.37      1.68 o 
   0   7   3       38.39       41.79      2.26 o 
   1   7   3       10.81       14.25      0.87 o 
   2   7   3       17.17       17.24      2.19 o 
   3   7   3       37.21       43.06      2.75 o 
   4   7   3        9.49       13.15      3.53 o 
  -4   8   3        0.97        3.71      3.37 o 
  -3   8   3       50.26       51.45      4.60 o 
  -2   8   3      486.91      516.63      8.12 o 
  -1   8   3      590.21      579.63     13.31 o 
   0   8   3      200.19      201.43      6.33 o 
   1   8   3       65.05       73.26      2.98 o 
   2   8   3        9.52        7.14      3.46 o 
   3   8   3       65.33       60.75      6.22 o 
   4   8   3        9.46        9.51      3.66 o 
  -3   9   3      105.66      110.35      7.54 o 
  -2   9   3      216.30      236.30      6.78 o 
  -1   9   3       99.25       98.26      6.76 o 
   0   9   3       94.93      101.48      5.32 o 
   1   9   3       16.83       19.32      2.73 o 
   2   9   3        3.52        5.48      3.55 o 
   3   9   3       66.35       74.23      7.17 o 
  -3  10   3       34.50       42.21      6.05 o 
  -2  10   3       16.30       23.98      3.64 o 
  -1  10   3      147.07      146.22      8.18 o 
   0  10   3       39.51       42.67      3.29 o 
   1  10   3       89.86       78.01      6.31 o 
   2  10   3       13.30       12.92      3.94 o 
   3  10   3       34.92       26.66      5.26 o 
  -2  11   3        0.02        0.64      3.27 o 
  -1  11   3       37.16       31.22      5.39 o 
   0  11   3       21.89       18.99      4.73 o 
   1  11   3       24.99       27.93      4.80 o 
  -4   0   4       56.73       57.04      4.28 o 
  -2   0   4      144.98      171.62      2.46 o 
   0   0   4      330.12      350.05      3.95 o 
   2   0   4      343.57      290.50      2.82 o 
   4   0   4      380.48      344.72      7.65 o 
  -5   1   4        4.65        5.03      3.16 o 
  -4   1   4        7.79        3.97      1.19 o 
  -3   1   4       11.59       11.82      0.84 o 
  -2   1   4       54.04       28.15      1.00 o 
  -1   1   4      158.57      189.09      2.68 o 
   0   1   4     4120.73     4361.67     13.89 o 
   1   1   4     6103.51     6064.48     25.83 o 
   2   1   4        1.18        3.53      0.50 o 
   3   1   4      126.54      101.72      2.14 o 
   4   1   4        1.07        0.32      2.10 o 
   5   1   4       58.39       66.40      3.50 o 
  -5   2   4       64.98       57.10      3.96 o 
  -4   2   4       34.61       34.43      2.38 o 
  -3   2   4      107.80       98.13      1.77 o 
  -2   2   4     1948.70     2035.52      6.86 o 
  -1   2   4      187.05      280.73      2.56 o 
   0   2   4      109.61       97.65      5.67 o 
   1   2   4     1704.60     1884.40      7.31 o 
   2   2   4      415.46      482.36      4.10 o 
   3   2   4       41.66       32.86      1.74 o 
   4   2   4        0.02        0.06      2.82 o 
   5   2   4        0.62        0.77      2.81 o 
  -5   3   4       79.01       83.43      4.39 o 
  -4   3   4       85.44       98.79      3.26 o 
  -3   3   4      107.75       88.14      2.36 o 
  -2   3   4      755.81      713.43      9.61 o 
  -1   3   4       70.57       44.38      1.16 o 
   0   3   4      238.51      247.79      2.50 o 
   1   3   4      245.79      271.65      4.57 o 
   2   3   4      205.38      174.83      2.50 o 
   3   3   4      263.92      221.23      3.63 o 
   4   3   4       27.76       25.35      3.05 o 
   5   3   4      117.36      127.79      5.01 o 
  -5   4   4      168.66      166.24      5.53 o 
  -4   4   4        0.15       -0.80      2.50 o 
  -3   4   4      683.40      697.11      6.41 o 
  -2   4   4      131.65      157.35      2.35 o 
  -1   4   4      522.20      494.79      3.57 o 
   0   4   4      236.71      292.53      3.08 o 
   1   4   4      515.91      545.43     10.78 o 
   2   4   4       39.27       45.21      2.12 o 
   3   4   4      177.72      179.69      2.68 o 
   4   4   4       23.21       21.50      2.12 o 
   5   4   4        1.45        3.53      2.91 o 
  -5   5   4       22.37       28.73      3.47 o 
  -4   5   4       69.79       70.07      3.72 o 
  -3   5   4      406.34      369.24      6.52 o 
  -2   5   4       28.24       21.04      2.42 o 
  -1   5   4      154.41      161.82      2.52 o 
   0   5   4        1.98        1.71      0.60 o 
   1   5   4       26.82       37.05      2.02 o 
   2   5   4       37.50       34.21      2.19 o 
   3   5   4      153.55      177.37      4.24 o 
   4   5   4       63.09       61.73      3.64 o 
   5   5   4       41.89       39.20      3.62 o 
  -5   6   4        5.00        5.30      3.40 o 
  -4   6   4        3.90        3.76      2.55 o 
  -3   6   4       39.54       51.90      2.94 o 
  -2   6   4      372.67      352.47      6.66 o 
  -1   6   4        0.42        4.81      1.76 o 
   0   6   4      103.09       86.60      3.23 o 
   1   6   4       65.65       67.99      2.10 o 
   2   6   4        5.52        9.06      1.68 o 
   3   6   4       14.75       11.14      2.28 o 
   4   6   4      151.13      139.36      4.48 o 
   5   6   4        2.11        1.54      2.60 o 
  -4   7   4        6.27        6.18      3.38 o 
  -3   7   4       32.86       27.26      3.44 o 
  -2   7   4       11.60        8.60      3.10 o 
  -1   7   4       46.53       48.98     10.96 o 
   0   7   4      193.04      180.13      4.31 o 
   1   7   4        2.11        3.51      0.79 o 
   2   7   4        0.52        1.64      1.57 o 
   3   7   4        6.67        7.07      2.12 o 
   4   7   4       70.61       75.22      4.92 o 
  -4   8   4       18.34       17.57      3.73 o 
  -3   8   4       56.84       64.53      4.69 o 
  -2   8   4       70.85       70.59      4.20 o 
  -1   8   4        3.20        5.82      4.18 o 
   0   8   4       45.25       32.79      2.74 o 
   1   8   4       12.25       11.49      1.52 o 
   2   8   4        1.62        2.48      3.51 o 
   3   8   4      266.68      286.42      7.21 o 
   4   8   4       15.60       14.90      7.52 o 
  -3   9   4       17.10       27.60      5.13 o 
  -2   9   4       20.25       27.22      3.60 o 
  -1   9   4      163.32      150.52      7.92 o 
   0   9   4       29.90       30.26      2.91 o 
   1   9   4        4.25        5.20      2.50 o 
   2   9   4        2.39        8.93      3.54 o 
   3   9   4       60.69       50.74      6.47 o 
  -3  10   4        0.70       -1.20      4.43 o 
  -2  10   4        5.27        4.46      3.16 o 
  -1  10   4       16.15       15.83      4.70 o 
   0  10   4       78.67       70.84      3.82 o 
   1  10   4       11.18        7.35      3.75 o 
   2  10   4      101.62      103.80      6.46 o 
   3  10   4        0.30        2.62      4.96 o 
  -2  11   4        2.52        3.93      3.26 o 
  -1  11   4        1.22        2.00      4.44 o 
   0  11   4        1.04        2.81      3.91 o 
   1  11   4        0.03        0.33      3.61 o 
  -5   0   5      149.51      142.95      9.66 o 
  -3   0   5      344.55      379.30      4.89 o 
  -1   0   5      969.46      847.31      6.73 o 
   1   0   5    23240.33    22391.71    234.85 o 
   3   0   5      133.45      173.22      3.36 o 
   5   0   5       10.01       12.93      4.00 o 
  -5   1   5        1.44        3.81      2.80 o 
  -4   1   5       78.64       79.10      2.76 o 
  -3   1   5      166.41      117.83      1.69 o 
  -2   1   5      349.16      319.15      2.49 o 
  -1   1   5      945.44     1127.86      7.52 o 
   0   1   5      282.97      367.82      7.23 o 
   1   1   5       91.02       83.81      1.51 o 
   2   1   5      189.11      149.62      1.46 o 
   3   1   5       32.43       24.15      1.34 o 
   4   1   5        4.07        2.72      2.18 o 
   5   1   5        0.20        1.06      2.32 o 
  -5   2   5        3.61        2.70      3.21 o 
  -4   2   5        3.62        1.12      1.28 o 
  -3   2   5        0.87        2.24      0.93 o 
  -2   2   5      496.03      577.37      5.55 o 
  -1   2   5       14.03       17.21      0.89 o 
   0   2   5      481.41      434.80      6.01 o 
   1   2   5     1525.31     1594.45      7.02 o 
   2   2   5      308.65      281.45      2.47 o 
   3   2   5      198.75      185.53      2.70 o 
   4   2   5        5.39        2.33      2.31 o 
   5   2   5        0.03        0.27      3.08 o 
  -5   3   5        0.98        0.48      2.92 o 
  -4   3   5       54.31       60.78      2.90 o 
  -3   3   5       89.68       73.11      2.29 o 
  -2   3   5      174.15      160.40      2.61 o 
  -1   3   5       73.07       64.59      1.15 o 
   0   3   5        4.77        3.59      1.52 o 
   1   3   5       78.19       78.15      3.89 o 
   3   3   5       19.77       16.71      1.74 o 
   4   3   5      259.86      264.32      5.06 o 
   5   3   5       10.58        6.53      2.93 o 
  -5   4   5        1.24        3.88      3.18 o 
  -4   4   5       78.64       83.84      4.32 o 
  -3   4   5        1.88        1.40      1.59 o 
  -2   4   5     1171.58     1144.56      7.73 o 
  -1   4   5       68.38       57.78      1.55 o 
   0   4   5       30.54       37.57      1.42 o 
   1   4   5     1121.41     1161.71     17.40 o 
   2   4   5      172.12      159.70      3.68 o 
   3   4   5      182.61      159.79      3.64 o 
   4   4   5       20.92       19.20      2.30 o 
   5   4   5       27.09       29.66      3.43 o 
  -5   5   5       13.17        9.95      3.03 o 
  -4   5   5       15.67       14.76      2.78 o 
  -3   5   5      104.96       94.03      3.39 o 
  -2   5   5        3.70        2.61      1.33 o 
  -1   5   5      109.11       86.82      2.16 o 
   0   5   5      522.84      538.45      5.66 o 
   1   5   5       60.93       65.27      3.78 o 
   2   5   5       49.44       56.36      2.39 o 
   3   5   5       42.88       47.17      2.01 o 
   4   5   5       21.87       23.16      2.94 o 
   5   5   5       22.63       27.82      3.40 o 
  -5   6   5        2.40        6.80      3.88 o 
  -4   6   5       43.67       52.93      4.24 o 
  -3   6   5        6.33        4.12      2.47 o 
  -2   6   5       42.05       48.33      1.93 o 
  -1   6   5      273.07      319.30      7.55 o 
   0   6   5       93.00      106.95      1.33 o 
   1   6   5        2.43        1.47      1.30 o 
   2   6   5       86.86       72.31      2.64 o 
   3   6   5       13.80        8.84      2.25 o 
   4   6   5        1.38        2.08      2.57 o 
   5   6   5        7.88       10.23      3.00 o 
  -4   7   5       59.57       61.65      4.44 o 
  -3   7   5       27.80       22.19      7.59 o 
  -2   7   5      177.16      179.48      5.76 o 
  -1   7   5      447.54      461.38     11.66 o 
   0   7   5       17.02       18.68      1.52 o 
   1   7   5       71.93       78.54      1.96 o 
   2   7   5       19.19       16.41      1.95 o 
   3   7   5      251.43      250.35      5.03 o 
   4   7   5        1.15        1.85      3.08 o 
  -4   8   5        8.71        9.77      4.46 o 
  -3   8   5       73.39       84.11      4.94 o 
  -2   8   5      179.20      182.37      5.49 o 
  -1   8   5      419.44      388.22     11.54 o 
   0   8   5      132.83      126.91      4.22 o 
   1   8   5      148.60      178.08      6.89 o 
   2   8   5       24.51       20.43      3.43 o 
   3   8   5       35.89       33.32      4.66 o 
   4   8   5       11.55       10.98      3.49 o 
  -3   9   5       22.95       19.62      4.52 o 
  -2   9   5        1.08        4.58      2.93 o 
  -1   9   5       16.91       26.94      5.21 o 
   0   9   5        0.12       -0.30      2.03 o 
   1   9   5       27.22       29.77      4.39 o 
   2   9   5       22.35       18.69      3.63 o 
   3   9   5       23.90       25.92      5.01 o 
  -3  10   5       13.67       15.20      4.62 o 
  -2  10   5        7.71        8.32      3.13 o 
  -1  10   5        7.33        6.31      4.78 o 
   0  10   5       28.00       35.36      3.05 o 
   1  10   5        0.04       -1.19      4.03 o 
   3  10   5       59.42       55.13      7.02 o 
  -1  11   5        1.31        3.02      4.34 o 
   0  11   5       17.69       11.69      4.26 o 
   1  11   5        0.07        0.54      4.03 o 
  -4   0   6      217.27      240.06     10.25 o 
  -2   0   6      513.56      439.05      4.18 o 
   0   0   6     1153.49     1111.08      8.82 o 
   2   0   6      189.26      175.55      2.55 o 
   4   0   6      289.07      273.64      7.19 o 
  -5   1   6       21.37       23.16      3.62 o 
  -4   1   6      361.42      383.04      5.31 o 
  -3   1   6       23.45       19.50      1.22 o 
  -2   1   6      725.21      602.90      5.33 o 
   0   1   6      678.36      805.18      4.06 o 
   1   1   6     2214.76     2349.60     11.98 o 
   2   1   6      425.35      395.15      2.57 o 
   3   1   6      215.89      187.11      2.68 o 
   4   1   6        0.03        1.18      2.22 o 
   5   1   6        7.79        9.93      2.62 o 
  -5   2   6       41.69       40.41      4.00 o 
  -4   2   6      102.87       96.55      2.55 o 
  -3   2   6      133.42      127.26      2.19 o 
  -2   2   6     1033.29     1165.68      5.16 o 
  -1   2   6        3.17        4.37      0.68 o 
   0   2   6       29.04       26.26      1.22 o 
   1   2   6     3229.88     3322.12     10.37 o 
   2   2   6        0.08        4.91      0.96 o 
   3   2   6      591.66      528.69      7.09 o 
   4   2   6       42.53       41.59      2.74 o 
   5   2   6       21.69       17.70      3.00 o 
  -5   3   6        5.19        6.98      3.27 o 
  -4   3   6        4.84        9.69      2.25 o 
  -3   3   6       84.86       89.35      2.99 o 
  -2   3   6        2.53        4.49      1.75 o 
  -1   3   6     1279.88     1253.09      6.22 o 
   0   3   6      778.53      699.14      5.32 o 
   1   3   6      124.73      112.83      2.33 o 
   2   3   6      997.70     1029.41      7.85 o 
   3   3   6       72.55       51.90      1.87 o 
   4   3   6       86.97       85.19      3.03 o 
   5   3   6        7.72       12.75      3.50 o 
  -5   4   6       30.77       29.55      3.62 o 
  -4   4   6       11.21       13.16      2.28 o 
  -3   4   6       39.77       34.76      2.66 o 
  -2   4   6      873.81      815.92      7.69 o 
  -1   4   6       74.92       98.82      1.83 o 
   0   4   6      185.63      200.00      2.56 o 
   1   4   6        3.17        4.10      1.48 o 
   2   4   6       63.53       85.80      2.19 o 
   3   4   6       59.37       50.75      2.49 o 
   4   4   6        9.67        7.73      2.16 o 
   5   4   6        4.56        4.22      3.22 o 
  -5   5   6       19.09       28.58      3.54 o 
  -4   5   6      152.84      129.63      4.30 o 
  -3   5   6        0.07        0.10      2.49 o 
  -2   5   6       74.50       75.76      1.69 o 
  -1   5   6       34.39       39.72      3.26 o 
   0   5   6        0.94        0.03      1.02 o 
   1   5   6      108.62      102.54      3.10 o 
   2   5   6      559.19      636.63      8.26 o 
   3   5   6        0.33        0.32      1.35 o 
   4   5   6        5.63        8.37      2.10 o 
   5   5   6       27.57       24.15      3.17 o 
  -5   6   6        0.24        2.40      4.29 o 
  -4   6   6       57.10       59.81      3.89 o 
  -3   6   6        6.48        5.11      3.04 o 
  -2   6   6      354.65      344.15      5.43 o 
  -1   6   6      104.72       99.97      2.68 o 
   0   6   6        9.20        8.91      0.81 o 
   1   6   6      160.44      175.38      4.06 o 
   2   6   6       68.35       83.08      2.82 o 
   3   6   6       23.66       29.04      1.91 o 
   4   6   6        3.56        2.44      2.64 o 
   5   6   6       21.26       19.18      3.69 o 
  -4   7   6       33.67       42.92      4.47 o 
  -3   7   6       63.67       53.52      4.54 o 
  -2   7   6        2.54        5.15      2.64 o 
  -1   7   6       94.08       96.03      6.43 o 
   0   7   6       15.60       10.29      0.63 o 
   1   7   6      252.18      250.76      3.21 o 
   2   7   6      690.28      720.42     10.60 o 
   3   7   6       99.84      113.71      4.97 o 
   4   7   6      161.64      159.51      6.42 o 
  -4   8   6        3.20        6.46      6.20 o 
  -3   8   6        7.58        5.12      4.73 o 
  -2   8   6       25.40       28.33      3.37 o 
  -1   8   6      150.62      165.12      8.30 o 
   0   8   6        1.34       -0.26      1.89 o 
   1   8   6        0.36        1.87      2.12 o 
   2   8   6        6.10        2.47      2.95 o 
   3   8   6        8.83        9.98      2.87 o 
   4   8   6       20.14       20.30      3.72 o 
  -3   9   6       15.68       18.08      4.55 o 
  -2   9   6      131.22      140.15      5.48 o 
  -1   9   6      376.21      362.53     11.91 o 
   0   9   6       47.14       41.54      3.06 o 
   1   9   6      160.39      165.46      6.14 o 
   2   9   6       16.06       18.31      3.75 o 
   3   9   6       14.50       13.42      4.59 o 
  -2  10   6       13.47       13.94      3.27 o 
  -1  10   6       11.28        6.54      4.70 o 
   0  10   6        7.06        5.33      4.13 o 
   1  10   6       28.32       20.51      4.62 o 
  -1  11   6        8.46        8.51      4.77 o 
   0  11   6       29.22       37.34      5.30 o 
   1  11   6       22.69       25.77      5.30 o 
  -5   0   7       17.88       10.38      6.61 o 
  -3   0   7      122.00      124.43      9.46 o 
  -1   0   7       78.59      105.61      2.25 o 
   1   0   7     5768.80     5629.13     22.63 o 
   3   0   7      206.05      223.09      4.00 o 
   5   0   7        8.27        8.49      3.48 o 
  -5   1   7       29.85       30.90      3.75 o 
  -4   1   7       48.04       50.91      2.29 o 
  -3   1   7        2.92        1.58      1.26 o 
  -2   1   7        2.52        0.00      0.85 o 
  -1   1   7     1860.23     1659.67      6.49 o 
   0   1   7     1252.91     1165.31      4.48 o 
   1   1   7        0.74        0.63      0.48 o 
   2   1   7      384.74      462.66      2.97 o 
   3   1   7       62.75       68.71      1.46 o 
   4   1   7      134.21      139.57      3.90 o 
   5   1   7        7.92        5.57      2.62 o 
  -5   2   7       32.22       31.32      3.52 o 
  -4   2   7        4.60        4.83      1.57 o 
  -3   2   7       62.01       55.14      2.00 o 
  -2   2   7       11.72       13.47      1.14 o 
  -1   2   7       41.40       51.28      1.90 o 
   0   2   7      393.38      328.68      3.69 o 
   1   2   7     1385.80     1458.57      7.16 o 
   2   2   7        4.22        5.90      1.18 o 
   3   2   7      170.69      154.84      2.92 o 
   4   2   7       45.39       54.03      2.47 o 
   5   2   7        4.24        5.78      3.07 o 
  -5   3   7       31.39       34.19      3.58 o 
  -4   3   7       78.55       68.28      3.80 o 
  -3   3   7      146.30      149.84      2.83 o 
  -2   3   7       18.82       17.97      1.42 o 
  -1   3   7      681.57      632.76      3.90 o 
   0   3   7       49.99       78.75      2.03 o 
   1   3   7       12.06       12.62      1.22 o 
   2   3   7      916.17      803.47      7.57 o 
   3   3   7        0.86        0.76      0.89 o 
   4   3   7       81.80       85.57      3.45 o 
   5   3   7        3.23        1.98      2.92 o 
  -5   4   7        4.12        6.78      3.12 o 
  -4   4   7      292.57      302.20      5.84 o 
  -3   4   7       40.90       38.35      3.20 o 
  -2   4   7       10.56        8.20      2.26 o 
  -1   4   7      354.10      304.78      2.60 o 
   0   4   7      131.58      149.33      7.26 o 
   1   4   7      138.10      131.35      5.43 o 
   2   4   7        6.07        5.05      1.57 o 
   3   4   7       57.47       52.96      1.92 o 
   4   4   7       32.57       30.19      2.37 o 
   5   4   7       25.80       18.91      3.36 o 
  -5   5   7        4.68        8.48      2.77 o 
  -4   5   7        0.48        3.07      2.20 o 
  -3   5   7        0.58       -2.36      2.36 o 
  -2   5   7      119.25      144.74      2.43 o 
  -1   5   7       22.35       22.84      1.23 o 
   0   5   7        1.39        1.51      2.20 o 
   1   5   7        3.25        6.26      1.69 o 
   2   5   7       93.17      107.95      4.56 o 
   3   5   7       20.77       21.17      1.70 o 
   4   5   7      111.76      115.49      4.10 o 
   5   5   7        0.06       -0.75      2.90 o 
  -4   6   7        6.57       10.16      2.94 o 
  -3   6   7       21.84       21.51      2.75 o 
  -2   6   7      166.61      150.67      4.56 o 
  -1   6   7      860.47      830.57      5.88 o 
   0   6   7      107.12      102.43      2.21 o 
   1   6   7     1997.75     2079.37     11.04 o 
   2   6   7       39.14       41.90      2.32 o 
   3   6   7       53.40       52.41      2.28 o 
   4   6   7       10.70        9.85      2.59 o 
  -4   7   7        7.00        3.35      3.44 o 
  -3   7   7        2.46        3.15      4.78 o 
  -2   7   7      184.00      157.74      6.04 o 
  -1   7   7      168.38      205.00      8.93 o 
   0   7   7       17.73       22.29      1.18 o 
   1   7   7      131.78      154.47      3.15 o 
   2   7   7       33.01       41.22      2.49 o 
   3   7   7       23.77       22.42      2.52 o 
   4   7   7        0.38        0.86      3.41 o 
  -4   8   7        0.32       -1.75      3.58 o 
  -3   8   7       15.48       12.39      3.51 o 
  -2   8   7      129.21      138.57     11.53 o 
  -1   8   7        9.95        6.23      4.92 o 
   0   8   7       73.14       81.89      3.49 o 
   1   8   7      200.77      230.42      5.28 o 
   2   8   7      316.42      351.27      8.68 o 
   3   8   7        0.01       -0.39      2.65 o 
   4   8   7       67.23       69.13      5.01 o 
  -3   9   7        0.76        2.33      3.65 o 
  -2   9   7       17.09       20.47      3.19 o 
  -1   9   7       28.46       29.15      5.49 o 
   0   9   7       34.58       35.23      6.41 o 
   1   9   7       39.05       43.46      5.53 o 
   3   9   7        0.81       -0.32      4.22 o 
  -2  10   7        1.06        4.50      2.88 o 
  -1  10   7        2.14        0.67      4.66 o 
   0  10   7       16.53       12.88      4.36 o 
   1  10   7        3.55        6.45      4.25 o 
  -1  11   7       16.76       22.88      5.36 o 
   0  11   7       20.64       18.38      4.78 o 
   1  11   7       26.72       29.39      5.13 o 
  -4   0   8      252.92      243.16      6.03 o 
  -2   0   8       63.67       78.65      3.92 o 
   0   0   8      971.57      894.86     17.73 o 
   2   0   8      152.62      153.50      4.15 o 
   4   0   8       59.40       59.87      4.25 o 
  -5   1   8        0.18        2.46      4.35 o 
  -4   1   8      276.59      249.18      3.85 o 
  -3   1   8        0.16        1.82      1.35 o 
  -2   1   8       10.86       10.93      1.05 o 
  -1   1   8      261.67      254.61      2.31 o 
   0   1   8      927.32      961.92      4.09 o 
   1   1   8      106.94       95.02      1.05 o 
   2   1   8     2574.70     2589.41     11.16 o 
   3   1   8       10.79       11.81      1.01 o 
   4   1   8        4.47        3.71      2.26 o 
   5   1   8       20.97       14.81      2.64 o 
  -5   2   8        0.21        2.71      3.05 o 
  -4   2   8       45.15       45.48      2.28 o 
  -3   2   8        2.63        3.76      1.44 o 
  -2   2   8      354.81      344.16      2.63 o 
  -1   2   8      256.27      307.90      2.98 o 
   0   2   8     2511.72     2511.02     13.14 o 
   1   2   8        3.14        2.47      0.82 o 
   2   2   8     1097.93     1041.21      7.72 o 
   3   2   8       50.63       34.80      1.43 o 
   4   2   8       61.90       62.85      2.53 o 
   5   2   8        0.23       -1.27      2.91 o 
  -5   3   8        1.25        2.83      3.14 o 
  -4   3   8       40.77       40.60      2.85 o 
  -3   3   8       63.87       50.51      3.20 o 
  -2   3   8        2.43        4.17      1.25 o 
  -1   3   8     1023.44     1166.57     14.16 o 
   0   3   8      753.25      698.17      8.81 o 
   1   3   8        0.31        2.28      1.12 o 
   2   3   8       28.60       35.03      2.00 o 
   3   3   8        7.05        5.80      1.10 o 
   4   3   8        9.13        7.76      2.02 o 
   5   3   8       77.30       64.33      4.30 o 
  -5   4   8        9.94       10.83      3.05 o 
  -4   4   8       44.09       59.05      3.47 o 
  -3   4   8       40.61       27.96      4.57 o 
  -2   4   8        4.92        2.23      1.68 o 
  -1   4   8       52.70       59.89      1.39 o 
   0   4   8        3.85       11.52      3.05 o 
   1   4   8       11.68       16.97      1.73 o 
   2   4   8      353.49      355.62      4.95 o 
   3   4   8       13.75       15.38      1.50 o 
   4   4   8        3.82        3.95      2.02 o 
   5   4   8       13.93        9.77      3.16 o 
  -5   5   8        1.57        0.55      3.90 o 
  -4   5   8       10.64        8.84      3.48 o 
  -3   5   8        0.04       -1.69      2.48 o 
  -2   5   8       44.62       42.86      2.48 o 
  -1   5   8       22.88       22.35      1.16 o 
   0   5   8       89.62       81.16      5.01 o 
   1   5   8      371.52      385.42      4.72 o 
   2   5   8      129.99      138.70      3.71 o 
   3   5   8       33.83       34.76      1.93 o 
   4   5   8        3.14        3.35      1.98 o 
   5   5   8       10.88        9.26      3.17 o 
  -4   6   8        0.49       -1.64      2.27 o 
  -3   6   8        2.55        1.61      2.41 o 
  -2   6   8      113.98      123.04     10.42 o 
  -1   6   8       34.74       36.51      3.27 o 
   0   6   8      642.82      601.39     15.24 o 
   1   6   8       44.39       47.33      2.04 o 
   2   6   8       74.62       64.49      2.78 o 
   3   6   8       24.42       17.25      1.80 o 
   4   6   8        3.30        3.50      2.43 o 
  -4   7   8        2.70        1.81      4.62 o 
  -3   7   8      109.91      112.15      5.17 o 
  -2   7   8       86.20       99.69      6.47 o 
  -1   7   8        0.03        4.35      4.54 o 
   0   7   8      223.73      176.53      3.85 o 
   1   7   8       37.92       38.61      1.98 o 
   2   7   8      209.31      227.92      5.00 o 
   3   7   8        0.50        1.29      2.22 o 
   4   7   8        0.10       -0.62      3.61 o 
  -4   8   8        3.01        2.82      3.42 o 
  -3   8   8        8.46        8.83      3.11 o 
  -2   8   8       59.43       59.02      5.21 o 
  -1   8   8       82.38       82.68      7.36 o 
   0   8   8     1071.87     1053.44     18.72 o 
   1   8   8        1.92        2.66      1.96 o 
   2   8   8        6.81        6.65      2.99 o 
   3   8   8        0.47        1.27      2.69 o 
   4   8   8       31.89       36.32      5.56 o 
  -3   9   8        1.72        6.56      3.64 o 
  -2   9   8      139.20      149.52      5.54 o 
  -1   9   8      101.92       94.87      7.41 o 
   0   9   8       79.37       62.88      6.60 o 
   1   9   8       31.20       27.08      4.93 o 
   3   9   8        0.17        2.30      3.98 o 
  -2  10   8        2.23        2.84      3.03 o 
  -1  10   8        2.99        2.94      4.71 o 
   0  10   8        0.08        1.13      3.90 o 
   1  10   8       65.85       73.48      6.51 o 
  -1  11   8        0.24        2.78      4.82 o 
   0  11   8        4.29        5.32      4.65 o 
   1  11   8        1.52       -1.12      4.45 o 
  -5   0   9        3.10        6.45      6.58 o 
  -3   0   9      125.38      140.28      9.17 o 
  -1   0   9      391.38      358.47      4.14 o 
   1   0   9       81.57       80.80      1.58 o 
   3   0   9       22.63       32.10      1.81 o 
   5   0   9       14.18       13.05      3.34 o 
  -5   1   9        1.06        6.63      4.38 o 
  -4   1   9       26.69       38.40      2.47 o 
  -3   1   9      183.37      174.96      4.26 o 
  -2   1   9       19.48       11.45      1.31 o 
  -1   1   9      622.23      662.54     12.37 o 
   0   1   9      526.79      535.64      3.32 o 
   1   1   9      746.16      782.66      5.39 o 
   2   1   9     2905.91     2920.50     10.30 o 
   3   1   9        3.45        5.90      1.17 o 
   4   1   9        1.04        0.26      2.18 o 
   5   1   9       10.30       10.84      2.74 o 
  -5   2   9       67.51       66.19      4.22 o 
  -4   2   9       66.86       70.54      2.56 o 
  -3   2   9       85.77       75.60      2.42 o 
  -2   2   9      166.60      205.10      2.13 o 
  -1   2   9     1089.22     1153.08      6.11 o 
   0   2   9      148.06      104.86      2.37 o 
   1   2   9      193.24      201.17      2.85 o 
   2   2   9      486.33      410.92      4.70 o 
   3   2   9        1.19        1.63      1.08 o 
   4   2   9       18.11       19.92      2.11 o 
   5   2   9        0.32       -0.26      2.81 o 
  -5   3   9        1.35        5.04      3.07 o 
  -4   3   9        7.86       15.01      2.21 o 
  -3   3   9        1.94        1.49      1.59 o 
  -2   3   9      394.37      338.85      4.38 o 
  -1   3   9      156.34      117.29      3.65 o 
   0   3   9       62.31       62.65      2.62 o 
   1   3   9     1536.79     1634.04      8.51 o 
   2   3   9        2.06        1.63      1.46 o 
   3   3   9       18.40       14.43      1.35 o 
   4   3   9        0.36       -0.34      1.95 o 
   5   3   9        0.09       -1.09      3.17 o 
  -5   4   9        1.08       -0.26      3.20 o 
  -4   4   9      178.13      147.31      4.23 o 
  -3   4   9        2.31       -1.94      2.73 o 
  -2   4   9      400.17      432.10      6.00 o 
  -1   4   9       53.67       64.87      1.51 o 
   0   4   9       69.26       59.20      3.28 o 
   1   4   9        8.37        6.69      1.30 o 
   2   4   9       11.73        8.46      1.73 o 
   3   4   9        0.14        0.84      1.32 o 
   4   4   9        0.04        0.32      2.03 o 
   5   4   9       15.76       16.34      3.38 o 
  -5   5   9        0.47       -1.98      3.59 o 
  -4   5   9        0.02       -1.36      2.27 o 
  -3   5   9       83.67       68.06      3.04 o 
  -2   5   9       14.06       14.92      2.26 o 
  -1   5   9        6.23        7.69      1.18 o 
   0   5   9       31.22       32.49      4.12 o 
   1   5   9       80.74       81.76      2.00 o 
   2   5   9        5.42        7.41      1.75 o 
   3   5   9       19.44       20.34      1.79 o 
   4   5   9       12.20       13.82      2.21 o 
   5   5   9       12.97       13.01      3.22 o 
  -4   6   9        0.27       -1.35      2.23 o 
  -3   6   9       58.86       50.08      3.18 o 
  -2   6   9       43.46       41.54      7.11 o 
  -1   6   9       55.66       59.42      2.11 o 
   0   6   9        0.06        4.46      2.64 o 
   1   6   9        8.56        8.00      1.26 o 
   2   6   9        1.10        2.08      1.95 o 
   3   6   9       51.43       53.30      2.37 o 
   4   6   9       11.09       11.51      2.71 o 
  -4   7   9       15.46       15.91      3.04 o 
  -3   7   9      100.55      122.50      5.19 o 
  -2   7   9      379.50      377.28      9.48 o 
  -1   7   9     1128.09     1104.70     19.39 o 
   0   7   9      905.11      910.45     16.90 o 
   1   7   9      325.64      350.16      4.36 o 
   2   7   9      111.44      114.34      3.67 o 
   3   7   9       77.20       63.18      3.29 o 
   4   7   9        7.49        3.74      3.74 o 
  -3   8   9        0.01        3.00      3.83 o 
  -2   8   9        5.61        1.57      2.94 o 
  -1   8   9       71.99       80.34      6.94 o 
   0   8   9       82.75       81.95      6.81 o 
   1   8   9       25.12       34.59      5.47 o 
   2   8   9        0.10       -0.60      2.75 o 
   3   8   9       76.41       81.41      4.72 o 
  -2   9   9        1.42        3.71      3.03 o 
  -1   9   9       19.48       32.14      5.94 o 
   0   9   9      100.15      103.65      7.69 o 
   1   9   9       14.28       10.12      4.13 o 
   2   9   9       12.42        8.84      4.58 o 
   3   9   9        0.59        2.49      4.33 o 
  -2  10   9        0.05        0.28      4.81 o 
  -1  10   9        4.17        3.99      4.62 o 
   0  10   9        5.28        0.84      4.09 o 
   1  10   9        0.03        0.94      4.37 o 
   2  10   9        3.83        8.99      4.59 o 
   0  11   9       12.49       15.23      5.06 o 
  -4   0  10      318.81      349.47     10.97 o 
  -2   0  10       10.56        7.22      1.49 o 
   0   0  10       50.49       61.50      2.27 o 
   2   0  10     1226.43     1339.67      8.77 o 
   4   0  10       30.16       27.87      3.58 o 
  -5   1  10       11.13       10.44      5.54 o 
  -4   1  10        0.19       -0.09      2.23 o 
  -3   1  10      210.96      227.12      5.87 o 
  -2   1  10       18.30       14.51      1.37 o 
  -1   1  10        2.04        3.35      0.94 o 
   0   1  10      444.53      502.29      3.41 o 
   1   1  10       19.03       28.04      0.98 o 
   2   1  10      239.01      239.38      2.96 o 
   3   1  10        0.11        0.78      0.98 o 
   4   1  10        2.53        2.60      1.82 o 
   5   1  10        7.15        9.57      2.60 o 
  -5   2  10       13.33        1.27      5.89 o 
  -4   2  10       74.35       71.99      3.72 o 
  -3   2  10        2.46        0.18      0.56 o 
  -2   2  10      518.28      528.12      3.37 o 
  -1   2  10      843.66      776.26      6.62 o 
   0   2  10     1745.28     1794.44     14.88 o 
   1   2  10       61.58       79.77      1.64 o 
   2   2  10       60.87       73.48      2.37 o 
   3   2  10       16.87       25.34      1.51 o 
   4   2  10       10.26       11.58      2.04 o 
   5   2  10        3.22        5.12      3.01 o 
  -5   3  10        5.39        0.74      3.36 o 
  -4   3  10        3.66        0.03      1.82 o 
  -3   3  10       21.96       24.60      1.93 o 
  -2   3  10       25.62       41.10      2.28 o 
  -1   3  10     1255.01     1210.00      8.85 o 
   1   3  10        7.62        7.21      1.31 o 
   2   3  10      393.79      439.37     15.57 o 
   3   3  10       58.89       55.54      1.94 o 
   4   3  10       68.74       78.06      3.20 o 
   5   3  10       22.46       21.63      3.48 o 
  -5   4  10        8.72        2.29      3.26 o 
  -4   4  10        1.57       -2.37      2.37 o 
  -3   4  10        8.63       10.60      2.15 o 
  -2   4  10      167.26      179.82      4.58 o 
  -1   4  10      421.21      417.74      3.91 o 
   0   4  10      365.52      314.60      6.20 o 
   1   4  10        0.30        0.23      1.17 o 
   2   4  10        9.06        9.77      1.73 o 
   3   4  10      135.39      122.47      2.94 o 
   4   4  10        2.57        3.46      2.10 o 
   5   4  10        0.04       -0.86      3.05 o 
  -4   5  10        0.65       -0.53      2.24 o 
  -3   5  10       37.74       34.08      2.60 o 
  -2   5  10       15.90       14.55      2.02 o 
  -1   5  10       84.62       87.65      3.13 o 
   0   5  10       50.29       52.17      3.56 o 
   1   5  10      123.40      130.84      7.22 o 
   2   5  10       74.09       72.64      2.86 o 
   3   5  10        0.28        1.26      1.54 o 
   4   5  10        4.39        3.04      1.99 o 
  -4   6  10        0.58        0.31      2.34 o 
  -3   6  10        2.02        3.36      2.09 o 
  -2   6  10      166.27      170.52      4.92 o 
  -1   6  10        4.89        4.16      1.32 o 
   0   6  10     1156.40     1117.84     38.62 o 
   1   6  10       61.43       58.07      1.80 o 
   2   6  10      307.95      326.47      5.45 o 
   3   6  10       22.10       18.54      2.46 o 
   4   6  10       10.89       12.73      2.22 o 
  -4   7  10        0.03       -1.29      3.71 o 
  -3   7  10       65.11       52.76      3.98 o 
  -2   7  10       79.10       65.87      4.46 o 
  -1   7  10      153.26      148.84      8.65 o 
   0   7  10      147.07       94.74      7.13 o 
   1   7  10        1.48        1.56      1.17 o 
   2   7  10        6.43       13.60      1.95 o 
   3   7  10        0.51       -0.03      2.14 o 
   4   7  10        5.33        2.58      3.65 o 
  -3   8  10        0.69        7.50      7.71 o 
  -2   8  10        8.86        9.26      2.97 o 
  -1   8  10      278.57      302.36     11.56 o 
   0   8  10        0.03        1.06      4.41 o 
   1   8  10      265.28      300.43     11.00 o 
   2   8  10       53.69       55.04      3.27 o 
   3   8  10       35.60       41.58      4.48 o 
  -2   9  10       55.55       59.21      7.19 o 
  -1   9  10        0.10        1.37      4.84 o 
   0   9  10       14.65       14.65      5.33 o 
   1   9  10        0.34        2.04      4.04 o 
   2   9  10       28.25       31.82      6.08 o 
   3   9  10       37.38       45.53      6.56 o 
  -2  10  10       13.72       23.49      6.24 o 
  -1  10  10        5.27        7.85      4.94 o 
   0  10  10        0.11        0.71      4.10 o 
   1  10  10       26.15       30.66      5.63 o 
   2  10  10        1.10        6.49      5.24 o 
  -5   0  11       11.58        3.84      6.88 o 
  -3   0  11        0.33       -1.29      3.17 o 
  -1   0  11      147.07      167.76      3.03 o 
   1   0  11      451.00      480.76      4.07 o 
   3   0  11      195.97      159.10      4.18 o 
   5   0  11      133.26      134.51      6.42 o 
  -5   1  11       11.35        0.10      5.82 o 
  -4   1  11        0.13       -1.55      3.30 o 
  -3   1  11      406.42      372.99      6.61 o 
  -2   1  11      187.14      196.92      4.03 o 
  -1   1  11      618.30      620.06      8.19 o 
   0   1  11      114.79       95.81      1.78 o 
   1   1  11      491.01      528.14      3.49 o 
   2   1  11      698.39      692.68      5.40 o 
   3   1  11       68.59       62.80      1.99 o 
   4   1  11       12.84       14.18      2.07 o 
   5   1  11        1.47        2.21      2.52 o 
  -5   2  11       18.32        7.42      6.60 o 
  -4   2  11      128.86      109.32      4.83 o 
  -3   2  11       56.58       47.22      2.01 o 
  -2   2  11       80.15      109.54      2.05 o 
  -1   2  11     1182.65     1357.44     17.41 o 
   0   2  11        5.79       14.03      2.55 o 
   1   2  11      127.08      135.71      1.68 o 
   2   2  11      139.40      167.68      4.16 o 
   3   2  11       23.80       27.72      1.63 o 
   4   2  11       39.17       40.85      2.45 o 
   5   2  11        3.13        2.21      2.90 o 
  -5   3  11        6.39        1.22      3.09 o 
  -4   3  11       23.98       39.12      3.55 o 
  -3   3  11       25.46       29.07      2.10 o 
  -2   3  11       22.64       23.79      1.65 o 
  -1   3  11      791.89      722.70     15.19 o 
   0   3  11      392.24      428.00      6.51 o 
   1   3  11      448.65      502.09      4.89 o 
   2   3  11       12.30       14.59      2.85 o 
   3   3  11       22.99       20.68      1.64 o 
   4   3  11       18.28       21.75      2.44 o 
   5   3  11        0.50        1.44      3.20 o 
  -5   4  11        0.92       -1.31      3.09 o 
  -4   4  11       11.15        9.88      2.39 o 
  -3   4  11       56.41       59.61      2.95 o 
  -2   4  11        1.60        3.15      1.67 o 
  -1   4  11        8.39        9.30      0.84 o 
   0   4  11       16.17       12.82      2.53 o 
   1   4  11       32.96       25.51      1.61 o 
   2   4  11        2.46        0.63      2.01 o 
   3   4  11        6.14        8.44      1.63 o 
   4   4  11        0.44        0.76      2.17 o 
   5   4  11        5.48        2.81      3.14 o 
  -4   5  11        2.40        1.21      2.18 o 
  -3   5  11      170.32      153.73      4.78 o 
  -2   5  11        2.75        4.31      1.80 o 
  -1   5  11        0.02        0.91      1.06 o 
   0   5  11       44.75       55.58      3.52 o 
   1   5  11        5.49        5.99      1.41 o 
   2   5  11        7.06       10.45      1.96 o 
   3   5  11       83.91       96.48      2.93 o 
   4   5  11       25.34       27.76      2.50 o 
  -4   6  11        0.55       -0.83      3.86 o 
  -3   6  11       17.30       18.70      2.85 o 
  -2   6  11        2.68        5.16      1.90 o 
  -1   6  11       84.18       89.25      2.99 o 
   0   6  11      141.82      160.03     18.28 o 
   1   6  11      115.15       98.33      6.78 o 
   2   6  11        3.29        1.69      1.99 o 
   3   6  11        4.02        3.38      2.33 o 
   4   6  11        0.67        0.15      2.13 o 
  -4   7  11        3.34        6.94      4.31 o 
  -3   7  11        3.59       13.32      5.28 o 
  -2   7  11        5.93        5.12      2.70 o 
  -1   7  11       87.16       72.16      3.49 o 
   0   7  11       47.41       43.55      6.25 o 
   1   7  11      635.46      672.93      7.62 o 
   2   7  11       63.49       64.44      2.85 o 
   3   7  11        6.47        8.11      2.33 o 
   4   7  11       11.22       11.01      3.85 o 
  -3   8  11        0.23        4.07      5.02 o 
  -2   8  11       13.42       22.24      6.13 o 
  -1   8  11       12.95       15.44      4.62 o 
   0   8  11       23.90       18.93      5.45 o 
   1   8  11        7.63        6.09      4.62 o 
   2   8  11        0.13       -0.33      2.42 o 
   3   8  11        0.19       -0.36      4.97 o 
  -2   9  11        0.10        0.67      5.41 o 
  -1   9  11      226.92      210.37     10.44 o 
   0   9  11       67.99       56.16      6.81 o 
   1   9  11      159.27      165.00      9.04 o 
   2   9  11       12.26       12.02      3.09 o 
  -1  10  11        0.51        5.25      5.31 o 
   0  10  11        0.28       -1.36      4.13 o 
   1  10  11        0.01        4.78      4.59 o 
  -4   0  12        3.42       -0.83      3.10 o 
  -2   0  12      186.93      213.92      4.71 o 
   0   0  12       36.10       27.93      2.04 o 
   2   0  12      160.42      133.79      3.35 o 
   4   0  12       39.29       32.02      4.01 o 
  -5   1  12        5.12       -2.11      6.09 o 
  -4   1  12        4.92       -0.54      2.38 o 
  -3   1  12      398.85      388.91      6.52 o 
  -2   1  12       10.95       12.58      1.41 o 
  -1   1  12        0.19        0.70      1.05 o 
   0   1  12      375.14      313.82      3.42 o 
   1   1  12      110.15      126.43      1.70 o 
   2   1  12        1.16        1.76      1.22 o 
   3   1  12       65.99       65.88      2.52 o 
   4   1  12       29.55       34.72      2.40 o 
   5   1  12        6.66        5.56      2.72 o 
  -5   2  12       14.42        7.14      5.74 o 
  -4   2  12       29.29       27.95      2.84 o 
  -3   2  12      321.05      366.90      6.53 o 
  -2   2  12       36.17       35.67      1.50 o 
  -1   2  12      309.18      263.18      4.50 o 
   0   2  12       32.45       30.46      1.30 o 
   1   2  12        0.27        0.51      0.63 o 
   2   2  12       66.94       60.27      1.74 o 
   3   2  12      166.13      163.54      3.89 o 
   4   2  12        0.00        1.12      1.94 o 
   5   2  12        2.18        1.09      2.82 o 
  -5   3  12        3.98       -3.02      6.76 o 
  -4   3  12        4.06        4.15      1.85 o 
  -3   3  12        1.78        2.32      1.76 o 
  -2   3  12       67.72       67.80      2.98 o 
  -1   3  12        3.66        7.59      1.88 o 
   0   3  12       81.11      115.68      3.06 o 
   1   3  12        1.53        2.75      1.12 o 
   2   3  12       65.23       67.51      3.21 o 
   3   3  12       22.25       26.25      2.03 o 
   4   3  12        1.04        1.37      2.10 o 
   5   3  12       12.38       13.40      2.74 o 
  -4   4  12       10.95       12.73      2.50 o 
  -3   4  12      234.35      245.18      5.43 o 
  -2   4  12       20.29       24.21      1.82 o 
  -1   4  12      100.80       96.49      3.14 o 
   0   4  12      200.66      172.29      8.81 o 
   1   4  12       19.68       17.93      1.52 o 
   2   4  12       21.44       26.84      2.61 o 
   3   4  12       70.95       78.72      4.33 o 
   4   4  12        1.78        2.14      2.16 o 
  -4   5  12        0.06        2.76      4.17 o 
  -3   5  12       10.02       13.35      3.08 o 
  -2   5  12        6.53        7.76      1.82 o 
  -1   5  12      448.22      427.99      4.90 o 
   0   5  12       30.46       32.21      3.19 o 
   1   5  12       15.24       17.78      1.73 o 
   2   5  12       41.30       39.13      2.59 o 
   3   5  12       23.48       23.76      2.04 o 
   4   5  12        0.04       -0.11      2.12 o 
  -4   6  12        1.24        1.85      3.86 o 
  -3   6  12       38.08       41.30      6.03 o 
  -2   6  12      221.66      219.48      6.99 o 
  -1   6  12      354.61      358.76      5.11 o 
   0   6  12        0.19        2.31      3.23 o 
   1   6  12        1.17        2.00      2.41 o 
   2   6  12       71.71       70.51      2.74 o 
   3   6  12        0.12        1.20      2.22 o 
   4   6  12        7.36        8.16      2.27 o 
  -4   7  12        4.29        6.35      4.78 o 
  -3   7  12       40.69       33.82      5.03 o 
  -2   7  12      118.15      125.38      8.40 o 
  -1   7  12      456.91      456.70      6.24 o 
   0   7  12     1052.63     1106.46     14.05 o 
   1   7  12       82.63       83.54      3.98 o 
   2   7  12        2.17        1.12      1.84 o 
   3   7  12        6.10        4.45      2.31 o 
   4   7  12        5.46        5.74      3.44 o 
  -3   8  12       21.43       27.60      4.97 o 
  -2   8  12       21.76       33.45      4.57 o 
  -1   8  12        0.01        0.61      5.04 o 
   0   8  12      144.38      146.99      8.73 o 
   1   8  12       16.45       19.06      3.67 o 
   2   8  12        5.59        7.62      2.41 o 
   3   8  12       12.43       13.74      4.51 o 
  -2   9  12        6.09       10.22      5.16 o 
  -1   9  12        3.17        7.12      5.44 o 
   0   9  12       16.81       14.74      5.22 o 
   1   9  12       18.66       14.24      3.62 o 
   2   9  12        1.79        3.41      2.57 o 
  -1  10  12       13.18       16.88      5.30 o 
   0  10  12       16.89       16.13      5.01 o 
   1  10  12        1.29        1.42      3.39 o 
  -5   0  13        0.02       -3.64      8.15 o 
  -3   0  13      301.74      316.60      7.92 o 
  -1   0  13      285.84      261.64      7.30 o 
   1   0  13       20.54       20.83      1.60 o 
   3   0  13       33.06       38.92      2.75 o 
   5   0  13       20.19       19.40      4.05 o 
  -5   1  13        0.65       -3.00      5.67 o 
  -4   1  13       55.30       58.79      3.37 o 
  -3   1  13      237.26      242.18      7.12 o 
  -2   1  13       68.20       72.01      2.31 o 
  -1   1  13        0.45        0.46      0.46 o 
   0   1  13       56.85       70.40      2.18 o 
   1   1  13      254.23      221.64      2.21 o 
   2   1  13       79.36       84.61      2.08 o 
   3   1  13      822.88      879.17     10.27 o 
   4   1  13       10.58       12.31      2.11 o 
   5   1  13        5.45        8.32      2.57 o 
  -5   2  13        2.29       -4.95      6.53 o 
  -4   2  13        6.73       11.70      2.65 o 
  -3   2  13      124.51      119.91      3.75 o 
  -2   2  13       19.27       16.00      1.32 o 
  -1   2  13       81.27       77.42      2.88 o 
   0   2  13        0.10        1.12      0.61 o 
   1   2  13       37.77       30.11      1.19 o 
   2   2  13       29.64       28.70      1.43 o 
   3   2  13      253.89      256.63      3.90 o 
   4   2  13        0.27       -0.66      1.93 o 
   5   2  13        3.69        6.38      2.94 o 
  -5   3  13        8.64        4.85      5.89 o 
  -4   3  13        4.89        6.48      2.45 o 
  -3   3  13      166.99      156.69      3.46 o 
  -2   3  13      277.83      304.35      4.33 o 
  -1   3  13      208.41      208.11      4.25 o 
   0   3  13     1504.25     1480.13     13.62 o 
   1   3  13      102.22       99.62      2.01 o 
   2   3  13        0.91        1.78      1.14 o 
   3   3  13      113.77      111.95      3.12 o 
   4   3  13        6.10        3.84      2.38 o 
   5   3  13       22.47       27.48      2.97 o 
  -4   4  13        0.30        2.09      3.18 o 
  -3   4  13        0.17        3.80      2.18 o 
  -2   4  13        6.52        5.54      1.42 o 
  -1   4  13       46.18       40.19      3.13 o 
   0   4  13       20.12       16.96      2.86 o 
   1   4  13       17.60       21.81      1.58 o 
   2   4  13        5.86        6.16      2.15 o 
   3   4  13       26.28       32.21      2.40 o 
   4   4  13        1.55        1.45      2.18 o 
  -4   5  13       10.72       13.56      3.60 o 
  -3   5  13       42.58       41.74      7.29 o 
  -2   5  13       76.55       77.52      3.03 o 
  -1   5  13        1.02        1.66      1.51 o 
   0   5  13        8.20        7.29      1.14 o 
   1   5  13       15.30       18.94      2.72 o 
   2   5  13        1.29       -0.11      2.36 o 
   3   5  13       11.59       10.62      2.54 o 
   4   5  13        0.02        2.33      2.27 o 
  -4   6  13        0.16        3.40      4.37 o 
  -3   6  13       46.08       48.34      5.41 o 
  -2   6  13        6.05       13.99      5.30 o 
  -1   6  13      329.25      356.90      8.48 o 
   0   6  13       26.82       32.15      3.93 o 
   1   6  13       36.77       23.20      3.12 o 
   2   6  13        0.15        0.94      1.82 o 
   3   6  13        0.17       -0.14      2.39 o 
   4   6  13        0.04        0.66      2.20 o 
  -3   7  13        0.01        2.26      3.76 o 
  -2   7  13       37.18       37.12      6.91 o 
  -1   7  13        2.49        5.19      3.70 o 
   0   7  13       19.45       24.46      3.68 o 
   1   7  13        2.32        6.16      3.08 o 
   2   7  13       28.82       31.54      2.89 o 
   3   7  13        6.92        8.20      2.35 o 
  -3   8  13       31.55       38.58      6.67 o 
  -2   8  13        1.94        3.31      3.80 o 
  -1   8  13      167.04      159.38      8.66 o 
   0   8  13       24.25       24.73      4.35 o 
   1   8  13       25.70       21.29      3.75 o 
   2   8  13       19.62       19.88      2.87 o 
   3   8  13        0.05        4.21      5.06 o 
  -2   9  13        0.34        3.60      3.84 o 
  -1   9  13       52.96       55.13      5.05 o 
   0   9  13       54.36       45.06      4.61 o 
   1   9  13       12.70       11.43      3.36 o 
   2   9  13       15.90       24.01      2.91 o 
  -1  10  13       48.01       58.82      5.01 o 
   0  10  13        4.04        5.58      3.78 o 
   1  10  13        9.75       12.62      7.86 o 
  -4   0  14       54.61       65.61      6.04 o 
  -2   0  14      328.46      309.64      8.47 o 
   0   0  14        0.38        1.85      0.88 o 
   2   0  14      219.34      231.17      4.44 o 
   4   0  14       10.89       17.49      3.63 o 
  -5   1  14        1.47        4.50      6.55 o 
  -4   1  14        8.58       12.52      2.71 o 
  -3   1  14      103.22       95.91      3.77 o 
  -2   1  14       47.38       44.43      2.09 o 
  -1   1  14        1.96        2.17      2.64 o 
   0   1  14      277.15      368.12      7.46 o 
   1   1  14       57.73       53.75      1.49 o 
   2   1  14      217.69      228.05      3.12 o 
   3   1  14      228.98      234.64      3.93 o 
   4   1  14       21.07       18.73      2.31 o 
   5   1  14        0.32        0.67      2.41 o 
  -4   2  14       35.51       31.40      2.95 o 
  -3   2  14      109.49      129.48      4.25 o 
  -2   2  14       49.56       42.66      2.24 o 
  -1   2  14        1.44        2.23      1.73 o 
   0   2  14        0.11        0.62      0.71 o 
   1   2  14        0.54        2.70      1.30 o 
   2   2  14        1.89        1.36      1.04 o 
   3   2  14       17.39       18.17      1.92 o 
   4   2  14        0.88        2.36      1.91 o 
  -4   3  14       12.67       14.18      2.83 o 
  -3   3  14       34.95       46.44      4.67 o 
  -2   3  14      242.84      239.38      5.38 o 
  -1   3  14       33.14       35.10      2.62 o 
   0   3  14      299.53      304.51      5.10 o 
   1   3  14       22.15       15.21      1.53 o 
   2   3  14        2.18        2.71      1.20 o 
   3   3  14       37.24       47.33      2.53 o 
   4   3  14       29.96       30.35      2.74 o 
  -4   4  14        1.24        4.15      3.30 o 
  -3   4  14        0.00        0.61      3.09 o 
  -2   4  14        1.15        0.25      3.05 o 
  -1   4  14        0.23        2.60      1.20 o 
   0   4  14        1.83        1.77      2.07 o 
   1   4  14        2.49        1.84      1.18 o 
   2   4  14      134.36      131.11      6.20 o 
   3   4  14       26.17       20.43      2.69 o 
   4   4  14       47.20       56.02      3.29 o 
  -4   5  14        0.65        3.82      3.38 o 
  -3   5  14        6.28        8.76      4.18 o 
  -2   5  14       52.09       60.11      6.18 o 
  -1   5  14        2.01        0.75      3.15 o 
   0   5  14       29.91       41.04      3.83 o 
   1   5  14        0.03       -1.68      2.49 o 
   2   5  14        8.41        9.08      2.90 o 
   3   5  14       15.78       21.58      3.38 o 
   4   5  14        2.04        2.69      2.16 o 
  -4   6  14        0.13        3.60      7.08 o 
  -3   6  14        0.38        1.96      3.93 o 
  -2   6  14      279.68      263.07     11.48 o 
  -1   6  14       16.74       22.77      3.83 o 
   0   6  14        7.78        7.50      3.16 o 
   1   6  14        5.95        5.06      2.99 o 
   2   6  14       49.69       56.91      2.75 o 
   3   6  14        8.22        8.81      3.09 o 
   4   6  14       11.22       10.19      2.46 o 
  -3   7  14        0.41        3.35      5.37 o 
  -2   7  14       16.70       13.48      5.50 o 
  -1   7  14      133.19      130.64      6.15 o 
   0   7  14       44.63       36.42      4.23 o 
   1   7  14      319.17      314.58      7.90 o 
   2   7  14        3.54        3.98      1.96 o 
   3   7  14       11.63       10.95      2.56 o 
  -3   8  14       32.25       29.73      6.83 o 
  -2   8  14        2.44        4.13      3.91 o 
  -1   8  14        2.63        0.92      3.63 o 
   0   8  14       93.72       76.50      5.42 o 
   1   8  14       74.33       62.31      5.84 o 
   2   8  14        5.61        6.71      2.52 o 
   3   8  14        0.41       -0.27      4.21 o 
  -2   9  14        2.21        1.46      3.40 o 
  -1   9  14        0.99       -0.39      3.43 o 
   0   9  14       62.49       55.31      8.29 o 
   1   9  14        0.05       -1.12      3.08 o 
   2   9  14        1.47       -0.88      2.58 o 
  -3   0  15       21.91       18.12      6.20 o 
  -1   0  15       88.49       81.81      2.36 o 
   1   0  15      700.50      653.38      8.08 o 
   3   0  15      101.96       97.42      3.65 o 
  -4   1  15       17.81       23.82      3.52 o 
  -3   1  15       29.42       38.56      5.12 o 
  -2   1  15       92.64       78.42      4.51 o 
  -1   1  15        4.76        0.28      2.40 o 
   0   1  15       40.31       42.67      3.78 o 
   1   1  15       11.25       22.01      1.21 o 
   2   1  15       31.93       34.56      1.77 o 
   3   1  15        8.62        5.50      1.78 o 
   4   1  15       31.16       30.97      2.46 o 
  -4   2  15      143.77      163.20      4.94 o 
  -3   2  15        6.99       11.95      3.22 o 
  -2   2  15      315.08      307.96      5.35 o 
  -1   2  15      131.69      127.69      3.81 o 
   0   2  15       26.38       24.67      1.16 o 
   1   2  15      230.68      205.63      4.95 o 
   2   2  15       29.92       26.96      1.78 o 
   3   2  15       92.89       98.25      4.42 o 
   4   2  15       31.10       27.68      2.44 o 
  -4   3  15       20.36       23.36      5.48 o 
  -3   3  15      120.78      116.06      4.71 o 
  -2   3  15      176.48      176.25      4.48 o 
  -1   3  15       73.29       79.46      4.94 o 
   0   3  15      248.01      250.57      4.77 o 
   1   3  15       40.88       36.66      1.36 o 
   2   3  15        9.08        7.13      2.38 o 
   3   3  15       32.43       29.41      2.31 o 
   4   3  15       39.47       42.63      3.14 o 
  -4   4  15       23.45       28.96      3.10 o 
  -3   4  15       27.33       33.05      3.58 o 
  -2   4  15        0.01       -1.19      3.21 o 
  -1   4  15       63.42       62.15      3.65 o 
   0   4  15      104.85       96.85      4.57 o 
   1   4  15      166.88      162.21      5.20 o 
   2   4  15       43.66       48.61      3.38 o 
   3   4  15       26.69       26.95      2.43 o 
   4   4  15      119.09      126.02      4.19 o 
  -4   5  15        1.24        6.10      3.66 o 
  -3   5  15       26.86       27.10      5.10 o 
  -2   5  15       58.22       51.45      7.07 o 
  -1   5  15        0.19        3.04      3.08 o 
   0   5  15      106.57      110.43      4.95 o 
   1   5  15       87.19       79.75      4.30 o 
   2   5  15        0.79        1.14      2.28 o 
   3   5  15       69.51       83.78      6.06 o 
   4   5  15       13.70       12.44      2.63 o 
  -3   6  15        1.06        6.38      5.27 o 
  -2   6  15       20.72       21.64      6.12 o 
  -1   6  15        5.11        4.87      3.29 o 
   0   6  15        0.04       -0.31      3.30 o 
   1   6  15        3.88        7.08      2.99 o 
   2   6  15       15.49       20.57      2.20 o 
   3   6  15        0.00       -0.66      3.01 o 
  -3   7  15       15.79       14.62      5.92 o 
  -2   7  15       18.01       15.45      3.98 o 
  -1   7  15        0.87        0.15      3.41 o 
   0   7  15        3.70       -0.09      3.56 o 
   1   7  15       16.23       19.75      3.62 o 
   2   7  15        1.93        0.73      1.99 o 
   3   7  15        4.57        6.13      2.55 o 
  -2   8  15        2.04        3.31      3.86 o 
  -1   8  15       11.50        8.64      3.59 o 
   0   8  15        1.11        0.09      3.33 o 
   1   8  15       31.70       27.55      3.84 o 
   2   8  15       12.93        9.77      2.66 o 
  -1   9  15       39.92       40.29      4.87 o 
   0   9  15       15.40       11.28      3.73 o 
   1   9  15        0.93        2.07      3.45 o 
  -4   0  16        0.02        1.69      3.64 o 
  -2   0  16       56.70       54.57      5.61 o 
   0   0  16      229.36      222.21      3.09 o 
   2   0  16       48.66       49.66      2.94 o 
   4   0  16      143.70      161.70      5.18 o 
  -4   1  16        9.80       15.62      3.39 o 
  -3   1  16      104.52      104.91      4.08 o 
  -2   1  16      294.03      313.09      7.63 o 
  -1   1  16        4.18        3.76      2.94 o 
   0   1  16      737.38      654.87      7.19 o 
   1   1  16       35.57       29.25      1.34 o 
   2   1  16      655.00      699.76      7.09 o 
   3   1  16      240.11      244.40      5.04 o 
   4   1  16       55.76       50.31      2.80 o 
  -4   2  16        3.68        5.55      2.76 o 
  -3   2  16       57.96       49.78      3.61 o 
  -2   2  16        2.43        3.66      2.20 o 
  -1   2  16        5.13        9.53      2.30 o 
   0   2  16      199.90      181.41      3.79 o 
   1   2  16       47.87       48.10      2.09 o 
   2   2  16       10.87        8.72      1.54 o 
   3   2  16        2.81        1.72      1.79 o 
   4   2  16        1.88        2.58      2.09 o 
  -4   3  16       22.92       23.70      3.40 o 
  -3   3  16        2.70        8.68      3.22 o 
  -2   3  16       22.45       25.63      2.51 o 
  -1   3  16       55.10       58.66      2.64 o 
   0   3  16        7.78        9.33      1.99 o 
   1   3  16       71.82       64.47      2.30 o 
   2   3  16       18.43       20.99      2.71 o 
   3   3  16        8.48        6.86      1.98 o 
   4   3  16        2.53        3.16      2.44 o 
  -4   4  16       27.10       27.85      3.20 o 
  -3   4  16       19.67       18.84      4.09 o 
  -2   4  16        1.15        2.63      2.99 o 
  -1   4  16       18.53       18.07      2.72 o 
   0   4  16        7.22        7.57      2.46 o 
   1   4  16       14.61       13.12      2.10 o 
   2   4  16        1.09        2.73      3.04 o 
   3   4  16       14.12       15.55      2.36 o 
   4   4  16        5.05        9.55      2.60 o 
  -4   5  16        0.07        1.37      5.50 o 
  -3   5  16       37.15       28.88      6.00 o 
  -2   5  16       55.28       41.75      5.69 o 
  -1   5  16       16.89       16.96      3.41 o 
   0   5  16       35.78       19.85      3.30 o 
   1   5  16       74.73       71.63      4.12 o 
   2   5  16       32.85       29.74      3.20 o 
   3   5  16       37.88       41.85      3.89 o 
   4   5  16        0.30        2.15      2.34 o 
  -3   6  16        0.01       -4.95      5.26 o 
  -2   6  16        0.16        2.89      5.52 o 
  -1   6  16        0.02       -0.49      3.96 o 
   0   6  16       63.90       47.47      4.13 o 
   1   6  16       70.87       62.33      4.34 o 
   2   6  16       10.15        7.84      2.40 o 
   3   6  16       15.94       12.44      3.49 o 
  -3   7  16        0.32        1.35      4.52 o 
  -2   7  16       12.08       15.07      3.79 o 
  -1   7  16        1.54        0.90      3.70 o 
   0   7  16       66.51       76.10      4.90 o 
   1   7  16       76.84       84.83      5.20 o 
   2   7  16       71.33       71.06      3.18 o 
   3   7  16       28.70       21.07      3.60 o 
  -2   8  16       22.75       19.56      4.11 o 
  -1   8  16        7.01        8.39      3.85 o 
   0   8  16       82.95       83.19      5.36 o 
   1   8  16       44.94       37.46      4.22 o 
   2   8  16        0.00       -0.30      2.53 o 
  -1   9  16        0.67        0.31      3.66 o 
   0   9  16      112.39      115.06      9.92 o 
   1   9  16        6.58        5.66      3.44 o 
  -3   0  17        0.13       -1.51      4.08 o 
  -1   0  17        6.83        8.56      4.44 o 
   1   0  17      643.01      515.90      7.48 o 
   3   0  17      310.51      326.67      6.49 o 
  -4   1  17        0.04        3.03      2.78 o 
  -3   1  17       37.49       43.62      4.58 o 
  -2   1  17      324.84      339.46      8.31 o 
  -1   1  17       45.05       36.74      2.94 o 
   0   1  17        0.10       11.58      2.16 o 
   1   1  17       19.06       21.58      1.33 o 
   2   1  17        2.04        7.44      1.64 o 
   3   1  17        2.27        2.07      1.72 o 
   4   1  17        0.52        0.55      2.03 o 
  -4   2  17        0.11        4.10      4.53 o 
  -3   2  17        2.06        3.24      3.21 o 
  -2   2  17      123.03      124.72      4.25 o 
  -1   2  17       67.86       69.94      2.83 o 
   0   2  17        1.23        2.22      0.92 o 
   1   2  17       56.19       67.42      2.38 o 
   2   2  17       16.29       14.15      2.09 o 
   3   2  17       41.71       44.47      2.47 o 
   4   2  17       50.41       45.12      2.77 o 
  -4   3  17       14.05       13.36      3.27 o 
  -3   3  17        1.28        1.14      3.31 o 
  -2   3  17       14.63       13.08      2.32 o 
  -1   3  17        8.15        8.41      2.05 o 
   0   3  17        0.24       -0.38      1.82 o 
   1   3  17        4.68        4.01      1.61 o 
   2   3  17        6.65        5.89      2.30 o 
   3   3  17       16.13       15.59      2.49 o 
   4   3  17       11.49       10.45      2.67 o 
  -4   4  17        1.71        2.29      4.01 o 
  -3   4  17        8.59        6.86      3.25 o 
  -2   4  17        5.92       12.14      3.61 o 
  -1   4  17       58.97       64.89      3.65 o 
   0   4  17       54.40       51.02      3.24 o 
   1   4  17        1.07        0.90      1.98 o 
   2   4  17        2.67        2.78      2.52 o 
   3   4  17       44.35       55.31      4.32 o 
   4   4  17       23.99       20.98      2.76 o 
  -3   5  17        4.93        9.02      4.59 o 
  -2   5  17        0.07       -1.85      5.31 o 
  -1   5  17        2.07        1.67      3.40 o 
   0   5  17       61.03       69.12      4.47 o 
   1   5  17       20.34       21.98      3.26 o 
   2   5  17       61.13       68.31      4.10 o 
   3   5  17        1.61        1.27      2.92 o 
  -3   6  17        0.29       -0.24      5.10 o 
  -2   6  17       56.81       66.82      5.07 o 
  -1   6  17       56.09       48.99      4.39 o 
   0   6  17      193.82      175.38     10.06 o 
   1   6  17        1.99        1.67      3.26 o 
   2   6  17       23.77       28.40      3.45 o 
   3   6  17        1.17        1.70      3.10 o 
  -2   7  17        9.65       10.15      4.11 o 
  -1   7  17        1.74       -1.27      3.52 o 
   0   7  17       95.76       96.21      5.60 o 
   1   7  17      159.75      156.94      6.30 o 
   2   7  17        5.41        4.28      2.13 o 
  -2   8  17       11.43       12.62      4.36 o 
  -1   8  17        0.31        0.37      3.49 o 
   0   8  17        6.18        6.18      3.93 o 
   1   8  17       26.51       28.61      5.66 o 
   2   8  17       16.58       16.29      2.98 o 
  -4   0  18       42.30       47.60      4.98 o 
  -2   0  18      132.01      158.32      8.88 o 
   0   0  18      307.73      243.14      5.18 o 
   2   0  18      270.54      281.80      5.36 o 
   4   0  18       77.73       63.54      5.48 o 
  -4   1  18        0.52        2.47      2.76 o 
  -3   1  18        4.08        4.72      3.06 o 
  -2   1  18       52.26       53.63      4.94 o 
  -1   1  18        1.05        4.66      1.52 o 
   0   1  18      152.65      118.60      2.65 o 
   1   1  18        7.81        8.32      1.25 o 
   2   1  18       97.81      108.46      2.62 o 
   3   1  18        1.99        2.34      1.67 o 
   4   1  18       23.21       21.86      2.45 o 
  -4   2  18        1.25        0.30      3.10 o 
  -3   2  18        4.32        3.76      3.38 o 
  -2   2  18        0.24        2.21      2.23 o 
  -1   2  18        2.26        3.01      1.40 o 
   0   2  18       31.19       27.15      2.34 o 
   1   2  18       88.97       93.35      2.69 o 
   2   2  18        0.11       -1.16      1.77 o 
   3   2  18        1.49        0.35      1.78 o 
   4   2  18       39.64       42.64      3.23 o 
  -4   3  18       14.80       16.16      3.45 o 
  -3   3  18       23.45       21.77      3.90 o 
  -2   3  18       59.54       44.64      3.00 o 
  -1   3  18       29.61       33.14      2.49 o 
   0   3  18        0.01       -0.30      1.84 o 
   1   3  18      165.42      172.91      3.47 o 
   2   3  18        3.17        2.81      2.35 o 
   3   3  18       16.33       18.86      2.61 o 
   4   3  18        0.04        2.15      2.49 o 
  -3   4  18        5.03        2.15      3.33 o 
  -2   4  18       29.85       32.64      4.35 o 
  -1   4  18       51.56       50.16      3.58 o 
   0   4  18      104.08       80.11      4.16 o 
   1   4  18        4.35        4.45      1.96 o 
   2   4  18       29.33       29.10      3.23 o 
   3   4  18       24.74       29.49      3.20 o 
  -3   5  18        1.93        4.90      4.63 o 
  -2   5  18       39.04       39.83      7.04 o 
  -1   5  18      142.28      153.69      6.33 o 
   0   5  18        6.21        7.16      3.96 o 
   1   5  18        2.55        1.61      2.23 o 
   2   5  18       84.13       80.04      4.45 o 
   3   5  18        9.29       10.57      3.30 o 
  -3   6  18        1.87        1.95      4.66 o 
  -2   6  18        4.04        5.36      3.83 o 
  -1   6  18        6.94        5.52      3.67 o 
   0   6  18        9.11        6.86      3.23 o 
   1   6  18      125.74      128.48      5.72 o 
   2   6  18       64.52       64.80      4.31 o 
   3   6  18        8.57        7.94      3.45 o 
  -2   7  18        0.38        1.25      3.84 o 
  -1   7  18        1.28       -2.14      3.76 o 
   0   7  18        0.07       -2.18      3.39 o 
   1   7  18        0.28        0.15      3.45 o 
   2   7  18        8.31        9.15      2.82 o 
  -1   8  18        0.31       -0.38      3.94 o 
   0   8  18       99.33       95.40      7.26 o 
   1   8  18        9.54        9.21      3.44 o 
  -3   0  19       78.16       80.80      7.22 o 
  -1   0  19      370.04      396.33     28.21 o 
   1   0  19       41.51       28.96      2.70 o 
   3   0  19       17.17       23.85      2.64 o 
  -4   1  19        0.07        0.35      3.24 o 
  -3   1  19        5.04        5.72      3.51 o 
  -2   1  19      216.94      221.56      7.30 o 
  -1   1  19      260.06      245.59      3.79 o 
   0   1  19       62.03       54.18      2.72 o 
   1   1  19      934.55      964.58      8.88 o 
   2   1  19       49.33       55.06      2.51 o 
   3   1  19        6.98        6.18      1.75 o 
   4   1  19       20.91       21.34      2.50 o 
  -4   2  19        0.44        0.10      3.26 o 
  -3   2  19        0.85        1.41      2.97 o 
  -2   2  19        0.16       -0.06      2.37 o 
  -1   2  19        0.12        0.99      2.11 o 
   0   2  19        0.01        0.30      1.49 o 
   1   2  19       44.55       37.79      2.09 o 
   2   2  19        8.52        6.50      1.83 o 
   3   2  19        9.43       11.45      2.30 o 
   4   2  19       26.37       33.22      3.17 o 
  -3   3  19        1.81        6.21      3.35 o 
  -2   3  19        7.40        6.96      2.33 o 
  -1   3  19        5.04        4.50      2.13 o 
   0   3  19        0.04       -0.53      1.95 o 
   1   3  19        0.39        2.15      1.64 o 
   2   3  19        0.02        0.48      2.38 o 
   3   3  19        5.48        4.44      3.05 o 
  -3   4  19        8.57        8.90      3.55 o 
  -2   4  19       27.79       42.05      8.65 o 
  -1   4  19        4.40        2.76      2.73 o 
   0   4  19       10.50        7.81      2.48 o 
   1   4  19       65.64       57.75      3.05 o 
   2   4  19        7.38        6.87      2.81 o 
   3   4  19        0.01       -1.08      3.11 o 
  -3   5  19        6.42        7.15      5.07 o 
  -2   5  19        1.43        5.83      3.04 o 
  -1   5  19        0.97        2.59      3.30 o 
   0   5  19       28.19       21.01      3.46 o 
   1   5  19       95.84       79.56      5.13 o 
   2   5  19        1.03        0.63      2.84 o 
   3   5  19        3.49        4.05      3.15 o 
  -2   6  19        0.07        0.94      3.69 o 
  -1   6  19      135.13      119.45      6.21 o 
   0   6  19        1.79       -0.77      3.47 o 
   1   6  19        7.29       14.18      3.17 o 
   2   6  19        0.00        1.43      3.14 o 
  -2   7  19        0.28        2.15      3.53 o 
  -1   7  19        4.13        7.36      3.56 o 
   0   7  19       31.26       33.86      6.47 o 
   1   7  19       19.07       17.23      3.47 o 
   2   7  19       37.90       38.73      3.21 o 
   0   8  19        3.71        3.28      3.55 o 
  -2   0  20      131.18      138.68      9.01 o 
   0   0  20      403.31      342.79      8.19 o 
   2   0  20       32.06       37.50      4.63 o 
  -3   1  20        1.79        1.33      3.51 o 
  -2   1  20        2.61        5.69      2.52 o 
  -1   1  20        2.91        7.72      1.78 o 
   0   1  20       37.01       44.53      3.29 o 
   1   1  20       25.52       42.24      2.26 o 
   2   1  20        0.47        1.91      1.76 o 
   3   1  20        1.59        1.93      2.01 o 
  -3   2  20       35.92       50.61      4.83 o 
  -2   2  20        9.70        6.59      2.57 o 
  -1   2  20       98.72      101.38      3.53 o 
   0   2  20        3.74        4.40      1.51 o 
   1   2  20       18.71       16.22      1.78 o 
   2   2  20        4.08        3.80      1.85 o 
   3   2  20        0.03        0.34      2.19 o 
  -3   3  20       20.42       22.70      3.84 o 
  -2   3  20       40.81       36.67      4.40 o 
  -1   3  20      153.05      142.20      4.12 o 
   0   3  20        7.58        8.72      2.15 o 
   1   3  20       11.33        9.85      1.79 o 
   2   3  20        0.19       -0.17      2.55 o 
   3   3  20        0.01       -0.38      3.14 o 
  -3   4  20       15.03       26.38      5.50 o 
  -2   4  20       40.55       54.24      5.12 o 
  -1   4  20       13.25       17.32      2.99 o 
   0   4  20       61.63       41.31      3.23 o 
   1   4  20        1.85        2.05      2.13 o 
   2   4  20        0.00        0.14      2.59 o 
   3   4  20        1.52        4.27      3.22 o 
  -2   5  20       31.68       35.12      3.71 o 
  -1   5  20       28.05       37.01      4.18 o 
   0   5  20        0.36        0.60      3.14 o 
   1   5  20       10.59       11.32      2.38 o 
   2   5  20       26.39       27.58      3.67 o 
  -2   6  20        6.17       10.33      3.97 o 
  -1   6  20       67.32       68.03      9.88 o 
   0   6  20        0.24       -1.37      3.40 o 
   1   6  20        2.50        2.59      2.52 o 
   2   6  20       47.46       54.73      4.44 o 
  -1   7  20        0.91       -1.00      3.60 o 
   0   7  20        0.00        0.01      3.62 o 
   1   7  20       15.66       17.26      3.62 o 
  -3   0  21       50.33       65.19      7.24 o 
  -1   0  21      623.08      611.40     44.17 o 
   1   0  21        0.15        1.51      3.23 o 
   3   0  21        0.08        0.68      3.21 o 
  -3   1  21        9.00        5.26      3.48 o 
  -2   1  21       23.92       20.78      3.03 o 
  -1   1  21       18.91       21.43      2.46 o 
   0   1  21        0.30        2.33      1.98 o 
   1   1  21       11.00        9.49      2.33 o 
   2   1  21        8.38        5.05      2.35 o 
   3   1  21        3.37        4.95      2.62 o 
  -3   2  21        0.64        1.94      3.40 o 
  -2   2  21        0.18       -1.45      2.58 o 
  -1   2  21       19.03       20.53      2.58 o 
   0   2  21       57.63       48.94      4.12 o 
   1   2  21       18.62       15.28      2.08 o 
   2   2  21       31.89       42.57      2.52 o 
   3   2  21        0.15       -0.37      2.93 o 
  -3   3  21        0.15       -0.50      3.73 o 
  -2   3  21       16.17       18.58      4.44 o 
  -1   3  21       25.73       27.13      2.68 o 
   0   3  21       32.26       30.98      2.71 o 
   1   3  21       11.86       10.96      1.79 o 
   2   3  21        3.99        9.68      2.72 o 
   3   3  21        8.83       11.87      3.34 o 
  -2   4  21        1.98        6.47      3.17 o 
  -1   4  21       37.24       32.02      3.46 o 
   0   4  21        9.02        9.29      2.42 o 
   1   4  21       38.00       39.19      2.84 o 
   2   4  21        1.73        1.85      2.72 o 
  -2   5  21       65.54       80.11      4.56 o 
  -1   5  21       29.11       27.54      4.05 o 
   0   5  21       74.90       72.32      4.84 o 
   1   5  21        2.80        3.27      2.25 o 
   2   5  21        0.22       -0.53      3.00 o 
  -1   6  21        1.12        2.20      3.20 o 
   0   6  21        0.01       -0.66      3.24 o 
   1   6  21       15.25       15.27      2.77 o 
   0   7  21        1.03        1.88      3.17 o 
  -2   0  22       42.40       45.52      6.41 o 
   0   0  22      116.64      109.35      6.58 o 
   2   0  22       32.66       49.83      7.64 o 
  -3   1  22        2.32        1.64      3.56 o 
  -2   1  22        8.07        9.51      2.87 o 
  -1   1  22      111.88      105.17      4.74 o 
   0   1  22       31.93       29.26      2.43 o 
   1   1  22        5.44        7.78      2.50 o 
   2   1  22        1.93        3.28      2.40 o 
   3   1  22        0.01        0.79      2.35 o 
  -3   2  22        0.00        0.06      3.69 o 
  -2   2  22        0.18       -1.65      3.65 o 
  -1   2  22       47.28       56.48      3.51 o 
   0   2  22       45.80       36.10      2.64 o 
   1   2  22        0.03        1.52      2.04 o 
   2   2  22       35.64       34.83      3.01 o 
   3   2  22        3.45       13.88      6.33 o 
  -2   3  22       30.56       40.45      3.60 o 
  -1   3  22        0.77        1.16      2.21 o 
   0   3  22        3.00        2.41      2.19 o 
   1   3  22        3.96        5.43      2.25 o 
   2   3  22        0.45       -0.27      3.98 o 
  -2   4  22        4.62        4.70      3.03 o 
  -1   4  22       60.27       61.88      4.77 o 
   0   4  22        2.44        0.93      2.33 o 
   1   4  22        0.54        0.50      2.73 o 
   2   4  22       56.14       57.92      4.26 o 
  -2   5  22        0.99        0.64      3.16 o 
  -1   5  22        1.98        0.62      3.36 o 
   0   5  22       29.22       28.61      4.28 o 
   1   5  22        7.57        3.87      2.23 o 
   2   5  22        0.76       -0.76      3.00 o 
  -1   6  22        5.17        2.37      3.30 o 
   0   6  22        6.09        9.87      3.37 o 
   1   6  22       23.48       23.35      2.95 o 
  -1   0  23        1.58        2.98      4.96 o 
   1   0  23        1.54        3.77      3.24 o 
  -2   1  23       15.83       14.63      2.82 o 
  -1   1  23       22.25       27.61      3.56 o 
   0   1  23       44.56       42.16      4.00 o 
   1   1  23        1.02        0.95      2.43 o 
   2   1  23        5.27        8.91      2.61 o 
  -2   2  23        0.18        1.43      2.86 o 
  -1   2  23       26.30       24.58      2.68 o 
   0   2  23        3.52        1.36      2.13 o 
   1   2  23        0.78        1.12      2.10 o 
   2   2  23        6.74        7.15      2.56 o 
  -2   3  23       61.46       71.52      4.27 o 
  -1   3  23       11.86       12.93      2.56 o 
   0   3  23        4.04        3.57      2.14 o 
   1   3  23       19.04       16.72      2.37 o 
   2   3  23        3.76        6.92      3.65 o 
  -2   4  23       11.43       11.56      3.02 o 
  -1   4  23       15.34       18.56      3.17 o 
   0   4  23       14.92       13.73      2.87 o 
   1   4  23        0.03       -0.37      2.78 o 
   2   4  23        0.17        2.41      4.31 o 
  -1   5  23        5.78        2.88      3.33 o 
   0   5  23        5.54        3.89      3.08 o 
   1   5  23        0.24       -0.40      2.85 o 
  -2   0  24       59.01       56.43      7.27 o 
   0   0  24       55.75       56.56      5.17 o 
   2   0  24        3.60        4.07      3.46 o 
  -2   1  24       13.38       17.99      4.49 o 
  -1   1  24       44.34       41.63      3.74 o 
   0   1  24        1.18        5.77      3.24 o 
   1   1  24        4.06        3.55      2.45 o 
   2   1  24       84.99       81.81      4.41 o 
  -2   2  24        1.46        3.76      3.97 o 
  -1   2  24       41.60       30.94      3.68 o 
   0   2  24        0.70        0.79      2.75 o 
   1   2  24        0.11        1.84      2.63 o 
   2   2  24       21.32       22.76      2.99 o 
  -1   3  24        5.79        5.44      2.38 o 
   0   3  24       71.36       66.49      3.47 o 
   1   3  24        0.41        0.75      2.23 o 
  -1   4  24        0.63       -0.87      2.82 o 
   0   4  24        6.64        6.21      2.84 o 
   1   4  24        3.89        4.82      2.93 o 
  -1   0  25        4.52        6.61      3.66 o 
   1   0  25        1.68       -0.56      4.09 o 
  -1   1  25        6.36        5.12      2.99 o 
   0   1  25       33.45       40.16      3.40 o 
   1   1  25       23.73       23.22      3.03 o 
  -1   2  25       11.93       13.56      2.93 o 
   0   2  25       35.98       40.68      4.07 o 
   1   2  25        2.14        3.42      2.72 o 
   0   3  25        6.27        8.32      3.15 o 
   0   0  26      153.32      172.02      7.67 o 
   0   1  26        1.98        1.91      2.76 o 
                                                 
